# Supplementary material for: Rapid research response to the 2009 A(H1N1)pdm09 influenza pandemic (Revised)
Source: BMC Res Notes. 2013 May 3;6:177. doi: 10.1186/1756-0500-6-177 (PMC3651415; doi:10.1186/1756-0500-6-177)
Supplement: Additional file 1 — Specimen listing for rapid research response protocol. [file 1756-0500-6-177-S1.xlsx]

## Sheet: LISTING5
CODEDID	Gender	Year of Birth	Visit Number	Specimen Type	Number of Aliquots	Day of Illness	Confirmed?	Confirmed Elsewhere Only?	PCR Result at Visit	Culture Result at Visit
SUBID001	Female	2000	01	Cryopreserved PBMC	2	6	Yes	Yes	Negative	Negative
SUBID001	Female	2000	02	Cryopreserved PBMC	4	27	Yes	Yes	Not Done	Not Done
SUBID001	Female	2000	01	Nasal Wash/Throat Swab	8	6	Yes	Yes	Negative	Negative
SUBID001	Female	2000	01	Serum	6	6	Yes	Yes	Negative	Negative
SUBID001	Female	2000	01	Serum	1	6	Yes	Yes	Negative	Negative
SUBID001	Female	2000	02	Serum	5	27	Yes	Yes	Not Done	Not Done
SUBID001	Female	2000	02	Serum	1	27	Yes	Yes	Not Done	Not Done
SUBID002	Female	2001	01	Cryopreserved PBMC	2	4	Yes	No	Positive	Positive
SUBID002	Female	2001	03	Cryopreserved PBMC	3	25	Yes	No	Not Done	Not Done
SUBID002	Female	2001	01	Nasal Wash/Throat Swab	8	4	Yes	No	Positive	Positive
SUBID002	Female	2001	02	Nasal Wash/Throat Swab	8	7	Yes	No	Positive	Negative
SUBID002	Female	2001	01	Serum	6	4	Yes	No	Positive	Positive
SUBID002	Female	2001	01	Serum	1	4	Yes	No	Positive	Positive
SUBID002	Female	2001	03	Serum	6	25	Yes	No	Not Done	Not Done
SUBID002	Female	2001	03	Serum	1	25	Yes	No	Not Done	Not Done
SUBID003	Male	2001	01	Nasal Wash/Throat Swab	8	2	Yes	No	Positive	Positive
SUBID003	Male	2001	02	Nasal Wash/Throat Swab	8	5	Yes	No	Positive	Negative
SUBID003	Male	2001	03	Nasal Wash/Throat Swab	8	11	Yes	No	Negative	Negative
SUBID004	Male	2000	01	Cryopreserved PBMC	3	8	Yes	No	Positive	Negative
SUBID004	Male	2000	03	Cryopreserved PBMC	2	22	Yes	No	Not Done	Not Done
SUBID004	Male	2000	01	Nasal Wash/Throat Swab	8	8	Yes	No	Positive	Negative
SUBID004	Male	2000	02	Nasal Wash/Throat Swab	8	15	Yes	No	Negative	Negative
SUBID004	Male	2000	01	Serum	7	8	Yes	No	Positive	Negative
SUBID004	Male	2000	01	Serum	1	8	Yes	No	Positive	Negative
SUBID004	Male	2000	03	Serum	5	22	Yes	No	Not Done	Not Done
SUBID004	Male	2000	03	Serum	1	22	Yes	No	Not Done	Not Done
SUBID005	Male	2000	01	Cryopreserved PBMC	3	7	Yes	No	Positive	Positive
SUBID005	Male	2000	03	Cryopreserved PBMC	2	23	Yes	No	Not Done	Not Done
SUBID005	Male	2000	01	Nasal Wash/Throat Swab	8	7	Yes	No	Positive	Positive
SUBID005	Male	2000	02	Nasal Wash/Throat Swab	8	14	Yes	No	Negative	Negative
SUBID005	Male	2000	01	Serum	7	7	Yes	No	Positive	Positive
SUBID005	Male	2000	01	Serum	1	7	Yes	No	Positive	Positive
SUBID005	Male	2000	03	Serum	5	23	Yes	No	Not Done	Not Done
SUBID005	Male	2000	03	Serum	1	23	Yes	No	Not Done	Not Done
SUBID006	Male	1999	01	Cryopreserved PBMC	2	8	Yes	Yes	Negative	Negative
SUBID006	Male	1999	02	Cryopreserved PBMC	1	65	Yes	Yes	Not Done	Not Done
SUBID006	Male	1999	01	Nasal Wash/Throat Swab	8	8	Yes	Yes	Negative	Negative
SUBID006	Male	1999	01	Serum	8	8	Yes	Yes	Negative	Negative
SUBID006	Male	1999	01	Serum	1	8	Yes	Yes	Negative	Negative
SUBID006	Male	1999	02	Serum	7	65	Yes	Yes	Not Done	Not Done
SUBID006	Male	1999	02	Serum	1	65	Yes	Yes	Not Done	Not Done
SUBID007	Female	2008	01	Nasal Wash/Throat Swab	8	2	No	N/A	Negative	Negative
SUBID008	Female	2006	01	Nasal Wash/Throat Swab	8	4	Yes	No	Positive	Positive
SUBID008	Female	2006	02	Nasal Wash/Throat Swab	6	10	Yes	No	Negative	Negative
SUBID009	Female	2004	01	Nasal Wash/Throat Swab	8	3	Yes	No	Positive	Positive
SUBID009	Female	2004	02	Nasal Wash/Throat Swab	8	8	Yes	No	Positive	Negative
SUBID009	Female	2004	03	Nasal Wash/Throat Swab	8	15	Yes	No	Negative	Negative
SUBID010	Male	2008	01	Nasal Wash/Throat Swab	8	7	No	N/A	Negative	Negative
SUBID011	Male	2001	01	Cryopreserved PBMC	2	7	Yes	No	Positive	Negative
SUBID011	Male	2001	03	Cryopreserved PBMC	3	29	Yes	No	Not Done	Not Done
SUBID011	Male	2001	01	Nasal Wash/Throat Swab	8	7	Yes	No	Positive	Negative
SUBID011	Male	2001	02	Nasal Wash/Throat Swab	8	13	Yes	No	Negative	Negative
SUBID011	Male	2001	01	Serum	7	7	Yes	No	Positive	Negative
SUBID011	Male	2001	01	Serum	1	7	Yes	No	Positive	Negative
SUBID011	Male	2001	03	Serum	4	29	Yes	No	Not Done	Not Done
SUBID011	Male	2001	03	Serum	1	29	Yes	No	Not Done	Not Done
SUBID012	Female	1997	01	Cryopreserved PBMC	2	5	Yes	No	Positive	Positive
SUBID012	Female	1997	03	Cryopreserved PBMC	2	26	Yes	No	Not Done	Not Done
SUBID012	Female	1997	01	Nasal Wash/Throat Swab	8	5	Yes	No	Positive	Positive
SUBID012	Female	1997	02	Nasal Wash/Throat Swab	8	12	Yes	No	Negative	Negative
SUBID012	Female	1997	01	Serum	7	5	Yes	No	Positive	Positive
SUBID012	Female	1997	01	Serum	1	5	Yes	No	Positive	Positive
SUBID012	Female	1997	03	Serum	8	26	Yes	No	Not Done	Not Done
SUBID012	Female	1997	03	Serum	1	26	Yes	No	Not Done	Not Done
SUBID013	Female	2000	01	Cryopreserved PBMC	3	9	Yes	No	Negative	Negative
SUBID013	Female	2000	02	Cryopreserved PBMC	3	30	Yes	No	Not Done	Not Done
SUBID013	Female	2000	01	Nasal Wash/Throat Swab	8	9	Yes	No	Negative	Negative
SUBID013	Female	2000	01	Serum	7	9	Yes	No	Negative	Negative
SUBID013	Female	2000	01	Serum	1	9	Yes	No	Negative	Negative
SUBID013	Female	2000	02	Serum	7	30	Yes	No	Not Done	Not Done
SUBID013	Female	2000	02	Serum	1	30	Yes	No	Not Done	Not Done
SUBID014	Male	1999	01	Cryopreserved PBMC	2	10	Yes	Yes	Negative	Negative
SUBID014	Male	1999	02	Cryopreserved PBMC	1	51	Yes	Yes	Not Done	Not Done
SUBID014	Male	1999	01	Nasal Wash/Throat Swab	8	10	Yes	Yes	Negative	Negative
SUBID014	Male	1999	01	Serum	7	10	Yes	Yes	Negative	Negative
SUBID014	Male	1999	01	Serum	1	10	Yes	Yes	Negative	Negative
SUBID014	Male	1999	02	Serum	6	51	Yes	Yes	Not Done	Not Done
SUBID014	Male	1999	02	Serum	1	51	Yes	Yes	Not Done	Not Done
SUBID015	Male	2000	01	Cryopreserved PBMC	2	15	Yes	No	Positive	Negative
SUBID015	Male	2000	02	Cryopreserved PBMC	2	28	Yes	No	Negative	Negative
SUBID015	Male	2000	01	Nasal Wash/Throat Swab	8	15	Yes	No	Positive	Negative
SUBID015	Male	2000	02	Nasal Wash/Throat Swab	8	28	Yes	No	Negative	Negative
SUBID015	Male	2000	01	Serum	7	15	Yes	No	Positive	Negative
SUBID015	Male	2000	01	Serum	1	15	Yes	No	Positive	Negative
SUBID015	Male	2000	02	Serum	7	28	Yes	No	Negative	Negative
SUBID015	Male	2000	02	Serum	1	28	Yes	No	Negative	Negative
SUBID016	Female	2004	01	Nasal Wash/Throat Swab	8	5	No	N/A	Negative	Negative
SUBID017	Female	2003	01	Cryopreserved PBMC	3	13	No	N/A	Negative	Negative
SUBID017	Female	2003	01	Nasal Wash/Throat Swab	8	13	No	N/A	Negative	Negative
SUBID017	Female	2003	01	Serum	7	13	No	N/A	Negative	Negative
SUBID017	Female	2003	01	Serum	1	13	No	N/A	Negative	Negative
SUBID018	Male	2001	01	Cryopreserved PBMC	3	16	Yes	Yes	Negative	Negative
SUBID018	Male	2001	01	Nasal Wash/Throat Swab	8	16	Yes	Yes	Negative	Negative
SUBID018	Male	2001	01	Serum	7	16	Yes	Yes	Negative	Negative
SUBID018	Male	2001	01	Serum	1	16	Yes	Yes	Negative	Negative
SUBID019	Male	2002	01	Cryopreserved PBMC	3	16	Yes	Yes	Negative	Negative
SUBID019	Male	2002	02	Cryopreserved PBMC	2	56	Yes	Yes	Not Done	Not Done
SUBID019	Male	2002	01	Nasal Wash/Throat Swab	8	16	Yes	Yes	Negative	Negative
SUBID019	Male	2002	01	Serum	8	16	Yes	Yes	Negative	Negative
SUBID019	Male	2002	01	Serum	1	16	Yes	Yes	Negative	Negative
SUBID019	Male	2002	02	Serum	7	56	Yes	Yes	Not Done	Not Done
SUBID019	Male	2002	02	Serum	1	56	Yes	Yes	Not Done	Not Done
SUBID020	Male	2000	01	Cryopreserved PBMC	1	17	Yes	Yes	Negative	Negative
SUBID020	Male	2000	02	Cryopreserved PBMC	3	44	Yes	Yes	Not Done	Not Done
SUBID020	Male	2000	01	Nasal Wash/Throat Swab	8	17	Yes	Yes	Negative	Negative
SUBID020	Male	2000	01	Serum	2	17	Yes	Yes	Negative	Negative
SUBID020	Male	2000	01	Serum	1	17	Yes	Yes	Negative	Negative
SUBID020	Male	2000	02	Serum	7	44	Yes	Yes	Not Done	Not Done
SUBID020	Male	2000	02	Serum	1	44	Yes	Yes	Not Done	Not Done
SUBID021	Female	2004	01	Cryopreserved PBMC	2	40	Yes	Yes	Not Done	Not Done
SUBID021	Female	2004	01	Serum	8	40	Yes	Yes	Not Done	Not Done
SUBID021	Female	2004	01	Serum	1	40	Yes	Yes	Not Done	Not Done
SUBID022	Male	2004	01	Cryopreserved PBMC	2	38	Yes	Yes	Not Done	Not Done
SUBID022	Male	2004	01	Serum	6	38	Yes	Yes	Not Done	Not Done
SUBID022	Male	2004	01	Serum	1	38	Yes	Yes	Not Done	Not Done
SUBID023	Male	2003	01	Cryopreserved PBMC	2	37	Yes	Yes	Not Done	Not Done
SUBID023	Male	2003	01	Serum	8	37	Yes	Yes	Not Done	Not Done
SUBID023	Male	2003	01	Serum	1	37	Yes	Yes	Not Done	Not Done
SUBID024	Male	1993	01	Cryopreserved PBMC	2	44	Yes	Yes	Not Done	Not Done
SUBID024	Male	1993	01	Serum	5	44	Yes	Yes	Not Done	Not Done
SUBID024	Male	1993	01	Serum	1	44	Yes	Yes	Not Done	Not Done
SUBID025	Male	1984	01	Cryopreserved PBMC	28	13	Yes	No	Positive	Negative
SUBID025	Male	1984	03	Cryopreserved PBMC	12	31	Yes	No	Not Done	Not Done
SUBID025	Male	1984	01	Nasal Wash/Throat Swab	8	13	Yes	No	Positive	Negative
SUBID025	Male	1984	02	Nasal Wash/Throat Swab	8	16	Yes	No	Positive	Negative
SUBID025	Male	1984	01	Serum	9	13	Yes	No	Positive	Negative
SUBID025	Male	1984	01	Serum	1	13	Yes	No	Positive	Negative
SUBID025	Male	1984	03	Serum	9	31	Yes	No	Not Done	Not Done
SUBID025	Male	1984	03	Serum	1	31	Yes	No	Not Done	Not Done
SUBID026	Female	1983	01	Cryopreserved PBMC	21	8	Yes	No	Positive	Negative
SUBID026	Female	1983	03	Cryopreserved PBMC	10	26	Yes	No	Not Done	Not Done
SUBID026	Female	1983	01	Nasal Wash/Throat Swab	8	8	Yes	No	Positive	Negative
SUBID026	Female	1983	02	Nasal Wash/Throat Swab	8	11	Yes	No	Negative	Negative
SUBID026	Female	1983	01	Serum	10	8	Yes	No	Positive	Negative
SUBID026	Female	1983	01	Serum	1	8	Yes	No	Positive	Negative
SUBID026	Female	1983	03	Serum	8	26	Yes	No	Not Done	Not Done
SUBID026	Female	1983	03	Serum	1	26	Yes	No	Not Done	Not Done
SUBID027	Female	1986	01	Cryopreserved PBMC	25	9	Yes	No	Negative	Negative
SUBID027	Female	1986	02	Cryopreserved PBMC	15	27	Yes	No	Not Done	Not Done
SUBID027	Female	1986	01	Nasal Wash/Throat Swab	8	9	Yes	No	Negative	Negative
SUBID027	Female	1986	01	Serum	9	9	Yes	No	Negative	Negative
SUBID027	Female	1986	01	Serum	1	9	Yes	No	Negative	Negative
SUBID027	Female	1986	02	Serum	8	27	Yes	No	Not Done	Not Done
SUBID027	Female	1986	02	Serum	1	27	Yes	No	Not Done	Not Done
SUBID027	Female	1986	03	Serum	2	51	Yes	No	Not Done	Not Done
SUBID027	Female	1986	03	Serum	1	51	Yes	No	Not Done	Not Done
SUBID028	Female	1985	01	Cryopreserved PBMC	26	10	No	N/A	Negative	Negative
SUBID028	Female	1985	01	Nasal Wash/Throat Swab	8	10	No	N/A	Negative	Negative
SUBID028	Female	1985	01	Serum	10	10	No	N/A	Negative	Negative
SUBID028	Female	1985	01	Serum	1	10	No	N/A	Negative	Negative
SUBID029	Male	1979	01	Cryopreserved PBMC	14	8	Yes	No	Positive	Negative
SUBID029	Male	1979	03	Cryopreserved PBMC	16	26	Yes	No	Not Done	Not Done
SUBID029	Male	1979	01	Nasal Wash/Throat Swab	8	8	Yes	No	Positive	Negative
SUBID029	Male	1979	02	Nasal Wash/Throat Swab	8	11	Yes	No	Positive	Negative
SUBID029	Male	1979	01	Serum	8	8	Yes	No	Positive	Negative
SUBID029	Male	1979	01	Serum	1	8	Yes	No	Positive	Negative
SUBID029	Male	1979	03	Serum	8	26	Yes	No	Not Done	Not Done
SUBID029	Male	1979	03	Serum	1	26	Yes	No	Not Done	Not Done
SUBID029	Male	1979	04	Serum	2	50	Yes	No	Not Done	Not Done
SUBID029	Male	1979	04	Serum	1	50	Yes	No	Not Done	Not Done
SUBID030	Male	1983	01	Cryopreserved PBMC	10	7	No	N/A	Negative	Negative
SUBID030	Male	1983	02	Cryopreserved PBMC	10	21	No	N/A	Not Done	Not Done
SUBID030	Male	1983	01	Nasal Wash/Throat Swab	8	7	No	N/A	Negative	Negative
SUBID030	Male	1983	01	Serum	9	7	No	N/A	Negative	Negative
SUBID030	Male	1983	01	Serum	1	7	No	N/A	Negative	Negative
SUBID030	Male	1983	02	Serum	9	21	No	N/A	Not Done	Not Done
SUBID030	Male	1983	02	Serum	1	21	No	N/A	Not Done	Not Done
SUBID031	Male	1970	01	Cryopreserved PBMC	16	4	No	N/A	Negative	Negative
SUBID031	Male	1970	02	Cryopreserved PBMC	14	33	No	N/A	Not Done	Not Done
SUBID031	Male	1970	01	Nasal Wash/Throat Swab	8	4	No	N/A	Negative	Negative
SUBID031	Male	1970	01	Serum	9	4	No	N/A	Negative	Negative
SUBID031	Male	1970	01	Serum	1	4	No	N/A	Negative	Negative
SUBID031	Male	1970	02	Serum	9	33	No	N/A	Not Done	Not Done
SUBID031	Male	1970	02	Serum	1	33	No	N/A	Not Done	Not Done
SUBID032	Female	2009	01	Cryopreserved PBMC	4	18	Yes	No	Negative	Negative
SUBID032	Female	2009	01	Nasal Wash/Throat Swab	8	18	Yes	No	Negative	Negative
SUBID032	Female	2009	01	Serum	1	18	Yes	No	Negative	Negative
SUBID032	Female	2009	01	Serum	1	18	Yes	No	Negative	Negative
SUBID033	Female	1976	01	Cryopreserved PBMC	17	17	Yes	No	Negative	Negative
SUBID033	Female	1976	01	Nasal Wash/Throat Swab	8	17	Yes	No	Negative	Negative
SUBID033	Female	1976	01	Serum	11	17	Yes	No	Negative	Negative
SUBID033	Female	1976	01	Serum	1	17	Yes	No	Negative	Negative
SUBID034	Female	1946	01	Cryopreserved PBMC	17	12	Yes	Yes	Negative	Negative
SUBID034	Female	1946	01	Nasal Wash/Throat Swab	8	12	Yes	Yes	Negative	Negative
SUBID034	Female	1946	01	Serum	10	12	Yes	Yes	Negative	Negative
SUBID034	Female	1946	01	Serum	1	12	Yes	Yes	Negative	Negative
SUBID035	Female	2000	01	Cryopreserved PBMC	2	62	Yes	Yes	Not Done	Not Done
SUBID035	Female	2000	01	Serum	7	62	Yes	Yes	Not Done	Not Done
SUBID035	Female	2000	01	Serum	1	62	Yes	Yes	Not Done	Not Done
SUBID036	Female	1998	01	Cryopreserved PBMC	2	12	Yes	No	Negative	Negative
SUBID036	Female	1998	02	Cryopreserved PBMC	1	26	Yes	No	Not Done	Not Done
SUBID036	Female	1998	01	Nasal Wash/Throat Swab	8	12	Yes	No	Negative	Negative
SUBID036	Female	1998	01	Serum	7	12	Yes	No	Negative	Negative
SUBID036	Female	1998	01	Serum	1	12	Yes	No	Negative	Negative
SUBID036	Female	1998	02	Serum	8	26	Yes	No	Not Done	Not Done
SUBID036	Female	1998	02	Serum	1	26	Yes	No	Not Done	Not Done
SUBID037	Female	1955	01	Cryopreserved PBMC	13	6	Yes	No	Positive	Positive
SUBID037	Female	1955	03	Cryopreserved PBMC	12	27	Yes	No	Not Done	Not Done
SUBID037	Female	1955	01	Nasal Wash/Throat Swab	8	6	Yes	No	Positive	Positive
SUBID037	Female	1955	02	Nasal Wash/Throat Swab	8	13	Yes	No	Negative	Negative
SUBID037	Female	1955	01	Serum	9	6	Yes	No	Positive	Positive
SUBID037	Female	1955	01	Serum	1	6	Yes	No	Positive	Positive
SUBID037	Female	1955	03	Serum	9	27	Yes	No	Not Done	Not Done
SUBID037	Female	1955	03	Serum	1	27	Yes	No	Not Done	Not Done
SUBID038	Female	1942	01	Cryopreserved PBMC	11	7	No	N/A	Negative	Negative
SUBID038	Female	1942	02	Cryopreserved PBMC	7	23	No	N/A	Not Done	Not Done
SUBID038	Female	1942	01	Nasal Wash/Throat Swab	8	7	No	N/A	Negative	Negative
SUBID038	Female	1942	01	Serum	10	7	No	N/A	Negative	Negative
SUBID038	Female	1942	01	Serum	1	7	No	N/A	Negative	Negative
SUBID038	Female	1942	02	Serum	10	23	No	N/A	Not Done	Not Done
SUBID038	Female	1942	02	Serum	1	23	No	N/A	Not Done	Not Done
SUBID039	Female	1994	01	Cryopreserved PBMC	2	23	Yes	No	Not Done	Not Done
SUBID039	Female	1994	01	Serum	8	23	Yes	No	Not Done	Not Done
SUBID039	Female	1994	01	Serum	1	23	Yes	No	Not Done	Not Done
SUBID040	Female	2001	02	Cryopreserved PBMC	2	20	Yes	No	Not Done	Not Done
SUBID040	Female	2001	01	Nasal Wash/Throat Swab	3	6	Yes	No	Positive	Not Done
SUBID040	Female	2001	01	Nasal Wash/Throat Swab	4	6	Yes	No	Positive	Not Done
SUBID040	Female	2001	01	Nasal Wash/Throat Swab	3	6	Yes	No	Positive	Not Done
SUBID040	Female	2001	01	Serum	2	6	Yes	No	Positive	Not Done
SUBID040	Female	2001	01	Serum	3	6	Yes	No	Positive	Not Done
SUBID040	Female	2001	02	Stool Sample	10	29	Yes	No	Not Done	Not Done
SUBID041	Female	1965	02	Cryopreserved PBMC	2	31	Yes	No	Not Done	Not Done
SUBID041	Female	1965	03	Cryopreserved PBMC	3	35	Yes	No	Not Done	Not Done
SUBID041	Female	1965	01	Nasal Wash/Throat Swab	3	2	Yes	No	Positive	Not Done
SUBID041	Female	1965	01	Nasal Wash/Throat Swab	4	2	Yes	No	Positive	Not Done
SUBID041	Female	1965	01	Nasal Wash/Throat Swab	3	2	Yes	No	Positive	Not Done
SUBID041	Female	1965	02	Nasal Wash/Throat Swab	10	31	Yes	No	Not Done	Not Done
SUBID041	Female	1965	03	Nasal Wash/Throat Swab	10	35	Yes	No	Not Done	Not Done
SUBID041	Female	1965	01	Serum	2	2	Yes	No	Positive	Not Done
SUBID041	Female	1965	01	Serum	2	2	Yes	No	Positive	Not Done
SUBID041	Female	1965	02	Serum	4	31	Yes	No	Not Done	Not Done
SUBID041	Female	1965	03	Serum	4	35	Yes	No	Not Done	Not Done
SUBID042	Female	1997	02	Cryopreserved PBMC	2	21	Yes	No	Positive	Positive
SUBID042	Female	1997	01	Nasal Swab	8	6	Yes	No	Positive	Not Done
SUBID042	Female	1997	01	Nasal Wash/Throat Swab	3	6	Yes	No	Positive	Not Done
SUBID042	Female	1997	01	Nasal Wash/Throat Swab	4	6	Yes	No	Positive	Not Done
SUBID042	Female	1997	01	Nasal Wash/Throat Swab	3	6	Yes	No	Positive	Not Done
SUBID042	Female	1997	02	Nasal Wash/Throat Swab	10	21	Yes	No	Positive	Positive
SUBID042	Female	1997	01	Serum	2	6	Yes	No	Positive	Not Done
SUBID042	Female	1997	01	Serum	1	6	Yes	No	Positive	Not Done
SUBID042	Female	1997	02	Serum	4	21	Yes	No	Positive	Positive
SUBID042	Female	1997	03	Serum	4	40	Yes	No	Not Done	Not Done
SUBID042	Female	1997	03	Stool Sample	10	40	Yes	No	Not Done	Not Done
SUBID043	Male	2005	02	Stool Sample	10	32	Yes	No	Not Done	Not Done
SUBID043	Male	2005	01	Throat Swab	3	6	Yes	No	Positive	Not Done
SUBID043	Male	2005	01	Throat Swab	4	6	Yes	No	Positive	Not Done
SUBID043	Male	2005	01	Throat Swab	2	6	Yes	No	Positive	Not Done
SUBID043	Male	2005	02	Throat Swab	8	28	Yes	No	Not Done	Not Done
SUBID043	Male	2005	03	Throat Swab	7	35	Yes	No	Not Done	Not Done
SUBID044	Female	1980	02	Cryopreserved PBMC	2	25	Yes	No	Not Done	Not Done
SUBID044	Female	1980	03	Cryopreserved PBMC	2	29	Yes	No	Not Done	Not Done
SUBID044	Female	1980	01S	Cryopreserved PBMC	4	11	Yes	No	Not Done	Not Done
SUBID044	Female	1980	01	Nasal Swab	8	3	Yes	No	Positive	Not Done
SUBID044	Female	1980	01	Nasal Wash/Throat Swab	3	3	Yes	No	Positive	Not Done
SUBID044	Female	1980	01	Nasal Wash/Throat Swab	4	3	Yes	No	Positive	Not Done
SUBID044	Female	1980	01	Nasal Wash/Throat Swab	1	3	Yes	No	Positive	Not Done
SUBID044	Female	1980	02	Nasal Wash/Throat Swab	6	25	Yes	No	Not Done	Not Done
SUBID044	Female	1980	01	Serum	2	3	Yes	No	Positive	Not Done
SUBID044	Female	1980	01	Serum	1	3	Yes	No	Positive	Not Done
SUBID044	Female	1980	02	Serum	6	25	Yes	No	Not Done	Not Done
SUBID044	Female	1980	03	Serum	6	29	Yes	No	Not Done	Not Done
SUBID045	Male	1999	02	Nasal Swab	4	28	Yes	No	Not Done	Not Done
SUBID045	Male	1999	01	Nasal Wash/Throat Swab	3	4	Yes	No	Positive	Not Done
SUBID045	Male	1999	01	Nasal Wash/Throat Swab	4	4	Yes	No	Positive	Not Done
SUBID045	Male	1999	01	Nasal Wash/Throat Swab	3	4	Yes	No	Positive	Not Done
SUBID045	Male	1999	03	Nasal Wash/Throat Swab	10	35	Yes	No	Not Done	Not Done
SUBID045	Male	1999	02	Throat Swab	4	28	Yes	No	Not Done	Not Done
SUBID046	Male	2005	01	Nasal Wash/Throat Swab	2	5	No	N/A	Negative	Not Done
SUBID046	Male	2005	01	Nasal Wash/Throat Swab	10	5	No	N/A	Negative	Not Done
SUBID047	Male	2008	01	Nasal Wash/Throat Swab	2	5	No	N/A	Negative	Not Done
SUBID047	Male	2008	01	Nasal Wash/Throat Swab	10	5	No	N/A	Negative	Not Done
SUBID048	Male	2002	01	Nasal Swab	2	5	No	N/A	Negative	Not Done
SUBID048	Male	2002	01	Nasal Swab	2	5	No	N/A	Negative	Not Done
SUBID048	Male	2002	01	Serum	4	5	No	N/A	Negative	Not Done
SUBID048	Male	2002	01	Throat Swab	4	5	No	N/A	Negative	Not Done
SUBID049	Male	2009	01	Nasal Wash/Throat Swab	2	4	No	N/A	Negative	Not Done
SUBID049	Male	2009	01	Nasal Wash/Throat Swab	8	4	No	N/A	Negative	Not Done
SUBID050	Female	1997	01	Nasal Wash/Throat Swab	2	6	No	N/A	Negative	Not Done
SUBID050	Female	1997	01	Nasal Wash/Throat Swab	8	6	No	N/A	Negative	Not Done
SUBID051	Male	2000	01	Nasal Swab	3	6	Yes	No	Positive	Not Done
SUBID051	Male	2000	01	Nasal Swab	6	6	Yes	No	Positive	Not Done
SUBID051	Male	2000	01	Nasal Wash/Throat Swab	4	6	Yes	No	Positive	Not Done
SUBID051	Male	2000	02	Stool Sample	10	16	Yes	No	Not Done	Not Done
SUBID052	Female	1968	02	Cryopreserved PBMC	2	13	Yes	No	Not Done	Not Done
SUBID052	Female	1968	03	Cryopreserved PBMC	2	36	Yes	No	Not Done	Not Done
SUBID052	Female	1968	01	Nasal Wash/Throat Swab	3	6	Yes	No	Positive	Not Done
SUBID052	Female	1968	01	Nasal Wash/Throat Swab	4	6	Yes	No	Positive	Not Done
SUBID052	Female	1968	01	Nasal Wash/Throat Swab	1	6	Yes	No	Positive	Not Done
SUBID052	Female	1968	01	Serum	2	6	Yes	No	Positive	Not Done
SUBID052	Female	1968	01	Serum	2	6	Yes	No	Positive	Not Done
SUBID052	Female	1968	03	Serum	4	36	Yes	No	Not Done	Not Done
SUBID052	Female	1968	02	Stool Sample	10	16	Yes	No	Not Done	Not Done
SUBID053	Male	2001	01	Nasal Swab	3	1	Yes	No	Positive	Not Done
SUBID053	Male	2001	01	Nasal Swab	6	1	Yes	No	Positive	Not Done
SUBID053	Male	2001	02	Nasal Swab	8	26	Yes	No	Not Done	Not Done
SUBID053	Male	2001	02	Stool Sample	10	26	Yes	No	Not Done	Not Done
SUBID053	Male	2001	01	Throat Swab	9	1	Yes	No	Positive	Not Done
SUBID053	Male	2001	02	Throat Swab	8	26	Yes	No	Not Done	Not Done
SUBID054	Male	2000	02	Cryopreserved PBMC	4	55	No	N/A	Not Done	Not Done
SUBID054	Male	2000	01	Nasal Swab	2	7	No	N/A	Negative	Not Done
SUBID054	Male	2000	01	Nasal Swab	7	7	No	N/A	Negative	Not Done
SUBID054	Male	2000	01	Serum	4	7	No	N/A	Negative	Not Done
SUBID054	Male	2000	02	Serum	4	55	No	N/A	Not Done	Not Done
SUBID055	Female	2002	01	Nasal Swab	3	1	Yes	No	Positive	Not Done
SUBID055	Female	2002	01	Nasal Swab	5	1	Yes	No	Positive	Not Done
SUBID055	Female	2002	01	Throat Swab	4	1	Yes	No	Positive	Not Done
SUBID055	Female	2002	01	Throat Swab	4	1	Yes	No	Positive	Not Done
SUBID056	Male	2002	02	Cryopreserved PBMC	2	37	Yes	No	Not Done	Not Done
SUBID056	Male	2002	01	Nasal Swab	3	4	Yes	No	Positive	Not Done
SUBID056	Male	2002	01	Nasal Swab	4	4	Yes	No	Positive	Not Done
SUBID056	Male	2002	01	Nasal Swab	1	4	Yes	No	Positive	Not Done
SUBID056	Male	2002	01	Serum	2	4	Yes	No	Positive	Not Done
SUBID056	Male	2002	01	Serum	3	4	Yes	No	Positive	Not Done
SUBID056	Male	2002	02	Serum	4	37	Yes	No	Not Done	Not Done
SUBID056	Male	2002	01	Throat Swab	8	4	Yes	No	Positive	Not Done
SUBID057	Female	1967	01	Nasal Wash/Throat Swab	2	9	No	N/A	Negative	Not Done
SUBID057	Female	1967	01	Nasal Wash/Throat Swab	6	9	No	N/A	Negative	Not Done
SUBID057	Female	1967	01	Serum	5	9	No	N/A	Negative	Not Done
SUBID058	Female	1999	01	Nasal Wash/Throat Swab	2	7	No	N/A	Negative	Not Done
SUBID058	Female	1999	01	Nasal Wash/Throat Swab	4	7	No	N/A	Negative	Not Done
SUBID058	Female	1999	01	Nasal Wash/Throat Swab	4	7	No	N/A	Negative	Not Done
SUBID058	Female	1999	01	Serum	2	7	No	N/A	Negative	Not Done
SUBID058	Female	1999	01	Serum	3	7	No	N/A	Negative	Not Done
SUBID059	Male	2000	02	Cryopreserved PBMC	2	54	No	N/A	Not Done	Not Done
SUBID059	Male	2000	01	Nasal Wash/Throat Swab	2	8	No	N/A	Negative	Not Done
SUBID059	Male	2000	01	Nasal Wash/Throat Swab	8	8	No	N/A	Negative	Not Done
SUBID059	Male	2000	01	Serum	5	8	No	N/A	Negative	Not Done
SUBID059	Male	2000	02	Serum	4	54	No	N/A	Not Done	Not Done
SUBID060	Female	2001	03	Cryopreserved PBMC	2	32	Yes	No	Not Done	Not Done
SUBID060	Female	2001	02	Nasal Swab	8	15	Yes	No	Not Done	Not Done
SUBID060	Female	2001	01	Nasal Wash/Throat Swab	3	4	Yes	No	Positive	Not Done
SUBID060	Female	2001	01	Nasal Wash/Throat Swab	7	4	Yes	No	Positive	Not Done
SUBID060	Female	2001	01	Serum	3	4	Yes	No	Positive	Not Done
SUBID060	Female	2001	03	Serum	5	32	Yes	No	Not Done	Not Done
SUBID060	Female	2001	02	Throat Swab	8	15	Yes	No	Not Done	Not Done
SUBID061	Male	2003	01	Nasal Swab	2	6	No	N/A	Negative	Not Done
SUBID061	Male	2003	01	Nasal Swab	6	6	No	N/A	Negative	Not Done
SUBID062	Female	2004	02	Cryopreserved PBMC	2	63	No	N/A	Not Done	Not Done
SUBID062	Female	2004	01	Nasal Swab	2	7	No	N/A	Negative	Not Done
SUBID062	Female	2004	01	Nasal Swab	6	7	No	N/A	Negative	Not Done
SUBID062	Female	2004	01	Serum	2	7	No	N/A	Negative	Not Done
SUBID062	Female	2004	02	Serum	8	63	No	N/A	Not Done	Not Done
SUBID062	Female	2004	01	Throat Swab	8	7	No	N/A	Negative	Not Done
SUBID063	Female	2005	01	Nasal Wash/Throat Swab	2	3	No	N/A	Negative	Not Done
SUBID063	Female	2005	01	Nasal Wash/Throat Swab	8	3	No	N/A	Negative	Not Done
SUBID064	Female	2007	01	Nasal Wash/Throat Swab	2	3	No	N/A	Negative	Not Done
SUBID064	Female	2007	01	Nasal Wash/Throat Swab	8	3	No	N/A	Negative	Not Done
SUBID065	Female	2007	01	Nasal Wash/Throat Swab	2	3	No	N/A	Negative	Not Done
SUBID065	Female	2007	01	Nasal Wash/Throat Swab	8	3	No	N/A	Negative	Not Done
SUBID066	Male	2009	01	Nasal Wash/Throat Swab	2	3	No	N/A	Negative	Not Done
SUBID066	Male	2009	01	Nasal Wash/Throat Swab	8	3	No	N/A	Negative	Not Done
SUBID067	Female	1970	02	Cryopreserved PBMC	2	70	No	N/A	Not Done	Not Done
SUBID067	Female	1970	01	Nasal Wash/Throat Swab	2	11	No	N/A	Negative	Not Done
SUBID067	Female	1970	01	Nasal Wash/Throat Swab	8	11	No	N/A	Negative	Not Done
SUBID067	Female	1970	01	Serum	3	11	No	N/A	Negative	Not Done
SUBID067	Female	1970	02	Serum	4	70	No	N/A	Not Done	Not Done
SUBID068	Male	1998	02	Cryopreserved PBMC	3	11	Yes	No	Not Done	Not Done
SUBID068	Male	1998	03	Cryopreserved PBMC	3	33	Yes	No	Not Done	Not Done
SUBID068	Male	1998	02	Nasal Swab	4	11	Yes	No	Not Done	Not Done
SUBID068	Male	1998	01	Nasal Wash/Throat Swab	3	7	Yes	No	Positive	Not Done
SUBID068	Male	1998	01	Nasal Wash/Throat Swab	7	7	Yes	No	Positive	Not Done
SUBID068	Male	1998	01	Serum	3	7	Yes	No	Positive	Not Done
SUBID068	Male	1998	02	Serum	6	11	Yes	No	Not Done	Not Done
SUBID068	Male	1998	03	Serum	4	33	Yes	No	Not Done	Not Done
SUBID068	Male	1998	02	Stool Sample	10	11	Yes	No	Not Done	Not Done
SUBID068	Male	1998	02	Throat Swab	4	11	Yes	No	Not Done	Not Done
SUBID069	Female	2004	01	Nasal Swab	2	5	No	N/A	Negative	Not Done
SUBID069	Female	2004	01	Nasal Swab	2	5	No	N/A	Negative	Not Done
SUBID069	Female	2004	01	Throat Swab	4	5	No	N/A	Negative	Not Done
SUBID070	Female	2002	03	Cryopreserved PBMC	2	46	No	N/A	Not Done	Not Done
SUBID070	Female	2002	01	Nasal Wash/Throat Swab	2	4	No	N/A	Negative	Not Done
SUBID070	Female	2002	01	Nasal Wash/Throat Swab	8	4	No	N/A	Negative	Not Done
SUBID070	Female	2002	01	Serum	5	4	No	N/A	Negative	Not Done
SUBID070	Female	2002	03	Serum	4	46	No	N/A	Not Done	Not Done
SUBID071	Female	2006	01	Nasal Wash/Throat Swab	2	2	No	N/A	Negative	Not Done
SUBID071	Female	2006	01	Nasal Wash/Throat Swab	8	2	No	N/A	Negative	Not Done
SUBID072	Female	2004	02	Cryopreserved PBMC	2	14	Yes	No	Not Done	Not Done
SUBID072	Female	2004	03	Cryopreserved PBMC	2	35	Yes	No	Not Done	Not Done
SUBID072	Female	2004	02	Nasal Swab	8	14	Yes	No	Not Done	Not Done
SUBID072	Female	2004	01	Nasal Wash/Throat Swab	3	6	Yes	No	Positive	Not Done
SUBID072	Female	2004	01	Nasal Wash/Throat Swab	7	6	Yes	No	Positive	Not Done
SUBID072	Female	2004	02	Serum	4	14	Yes	No	Not Done	Not Done
SUBID072	Female	2004	03	Serum	4	35	Yes	No	Not Done	Not Done
SUBID072	Female	2004	02	Stool Sample	10	14	Yes	No	Not Done	Not Done
SUBID072	Female	2004	02	Throat Swab	8	14	Yes	No	Not Done	Not Done
SUBID073	Female	1979	01	Nasal Wash/Throat Swab	2	7	No	N/A	Negative	Not Done
SUBID073	Female	1979	01	Nasal Wash/Throat Swab	4	7	No	N/A	Negative	Not Done
SUBID074	Female	1993	01	Nasal Wash/Throat Swab	2	5	No	N/A	Negative	Not Done
SUBID074	Female	1993	01	Nasal Wash/Throat Swab	6	5	No	N/A	Negative	Not Done
SUBID074	Female	1993	01	Serum	6	5	No	N/A	Negative	Not Done
SUBID075	Female	1974	01	Cryopreserved PBMC	2	44	Yes	Yes	Not Done	Not Done
SUBID075	Female	1974	01	Nasal Swab	8	44	Yes	Yes	Not Done	Not Done
SUBID075	Female	1974	01	Serum	6	44	Yes	Yes	Not Done	Not Done
SUBID075	Female	1974	01	Throat Swab	8	44	Yes	Yes	Not Done	Not Done
SUBID076	Female	1978	01	Cryopreserved PBMC	2	53	Yes	Yes	Not Done	Not Done
SUBID076	Female	1978	01	Nasal Wash/Throat Swab	8	53	Yes	Yes	Not Done	Not Done
SUBID076	Female	1978	01	Serum	6	53	Yes	Yes	Not Done	Not Done
SUBID077	Female	1977	01	Cryopreserved PBMC	2	40	Yes	Yes	Not Done	Not Done
SUBID077	Female	1977	01	Nasal Wash/Throat Swab	10	40	Yes	Yes	Not Done	Not Done
SUBID077	Female	1977	01	Serum	6	40	Yes	Yes	Not Done	Not Done
SUBID078	Female	1971	01	Cryopreserved PBMC	2	53	Yes	Yes	Not Done	Not Done
SUBID078	Female	1971	01	Nasal Swab	8	53	Yes	Yes	Not Done	Not Done
SUBID078	Female	1971	01	Serum	6	53	Yes	Yes	Not Done	Not Done
SUBID078	Female	1971	01	Throat Swab	8	53	Yes	Yes	Not Done	Not Done
SUBID079	Female	2000	01	Cryopreserved PBMC	2	36	Yes	Yes	Not Done	Not Done
SUBID079	Female	2000	01	Nasal Wash/Throat Swab	10	36	Yes	Yes	Not Done	Not Done
SUBID079	Female	2000	01	Serum	4	36	Yes	Yes	Not Done	Not Done
SUBID080	Female	1968	01	Cryopreserved PBMC	2	55	Yes	Yes	Not Done	Not Done
SUBID080	Female	1968	01	Nasal Wash/Throat Swab	10	55	Yes	Yes	Not Done	Not Done
SUBID081	Female	1989	01	Cryopreserved PBMC	2	57	Yes	Yes	Not Done	Not Done
SUBID081	Female	1989	01	Serum	4	57	Yes	Yes	Not Done	Not Done
SUBID082	Male	1965	01	Cryopreserved PBMC	2	78	Yes	Yes	Not Done	Not Done
SUBID082	Male	1965	01	Serum	4	78	Yes	Yes	Not Done	Not Done
SUBID083	Male	1997	01	Cryopreserved PBMC	4	55	Yes	Yes	Not Done	Not Done
SUBID083	Male	1997	01	Serum	4	55	Yes	Yes	Not Done	Not Done
SUBID084	Female	1996	01	Cryopreserved PBMC	2	44	Yes	Yes	Not Done	Not Done
SUBID084	Female	1996	01	Serum	4	44	Yes	Yes	Not Done	Not Done
SUBID085	Female	1994	01	Cryopreserved PBMC	3	49	Yes	Yes	Not Done	Not Done
SUBID085	Female	1994	01	Serum	4	49	Yes	Yes	Not Done	Not Done
SUBID086	Male	2000	01	Cryopreserved PBMC	2	53	Yes	Yes	Not Done	Not Done
SUBID086	Male	2000	01	Serum	4	53	Yes	Yes	Not Done	Not Done
SUBID087	Male	1955	01	Nasal Wash/Throat Swab	6	5	No	N/A	Negative	Not Done
SUBID087	Male	1955	01	Serum	3	5	No	N/A	Negative	Not Done
SUBID088	Female	1982	01	Cryopreserved PBMC	2	57	Yes	Yes	Not Done	Not Done
SUBID088	Female	1982	01	Serum	4	57	Yes	Yes	Not Done	Not Done
SUBID089	Male	2007	01	Cryopreserved PBMC	6	29	Yes	Yes	Not Done	Not Done
SUBID089	Male	2007	01	Serum	4	29	Yes	Yes	Not Done	Not Done
SUBID090	Female	2002	01	Cryopreserved PBMC	3	57	Yes	Yes	Not Done	Not Done
SUBID090	Female	2002	01	Serum	4	57	Yes	Yes	Not Done	Not Done
SUBID091	Male	2007	01	Cryopreserved PBMC	3	53	Yes	Yes	Not Done	Not Done
SUBID091	Male	2007	01	Serum	4	53	Yes	Yes	Not Done	Not Done
SUBID092	Female	2006	01	Cryopreserved PBMC	2	55	Yes	Yes	Not Done	Not Done
SUBID092	Female	2006	01	Serum	4	55	Yes	Yes	Not Done	Not Done
SUBID093	Male	2008	02	Serum	2	53	Yes	Yes	Not Done	Not Done
SUBID094	Female	2001	02	Serum	4	53	Yes	Yes	Not Done	Not Done
SUBID095	Female	2002	01	Cryopreserved PBMC	2	86	Yes	Yes	Not Done	Not Done
SUBID095	Female	2002	01	Serum	4	86	Yes	Yes	Not Done	Not Done
SUBID096	Female	2001	01	Cryopreserved PBMC	2	86	Yes	Yes	Not Done	Not Done
SUBID096	Female	2001	01	Serum	4	86	Yes	Yes	Not Done	Not Done
SUBID097	Female	1999	01	Cryopreserved PBMC	2	73	Yes	Yes	Not Done	Not Done
SUBID097	Female	1999	01	Serum	4	73	Yes	Yes	Not Done	Not Done
SUBID098	Male	1995	01	Cryopreserved PBMC	2	74	Yes	Yes	Not Done	Not Done
SUBID098	Male	1995	01	Serum	4	74	Yes	Yes	Not Done	Not Done
SUBID099	Female	2001	01	Cryopreserved PBMC	2	87	Yes	Yes	Not Done	Not Done
SUBID100	Female	1994	01	Cryopreserved PBMC	2	91	Yes	Yes	Not Done	Not Done
SUBID100	Female	1994	01	Serum	6	91	Yes	Yes	Not Done	Not Done
SUBID101	Male	1995	01	Cryopreserved PBMC	2	92	Yes	Yes	Not Done	Not Done
SUBID101	Male	1995	01	Serum	4	92	Yes	Yes	Not Done	Not Done
SUBID102	Male	1999	01	Cryopreserved PBMC	3	89	Yes	Yes	Not Done	Not Done
SUBID102	Male	1999	01	Serum	4	89	Yes	Yes	Not Done	Not Done
SUBID103	Female	1986	01	Cryopreserved PBMC	2	93	Yes	Yes	Not Done	Not Done
SUBID103	Female	1986	01	Serum	4	93	Yes	Yes	Not Done	Not Done
SUBID104	Female	2002	01	Cryopreserved PBMC	2	89	Yes	Yes	Not Done	Not Done
SUBID104	Female	2002	01	Serum	4	89	Yes	Yes	Not Done	Not Done
SUBID105	Female	1998	01	Cryopreserved PBMC	2	80	Yes	Yes	Not Done	Not Done
SUBID105	Female	1998	01	Serum	4	80	Yes	Yes	Not Done	Not Done
SUBID106	Male	1951	01	Cryopreserved PBMC	2	3	Yes	No	Positive	Positive
SUBID106	Male	1951	04	Cryopreserved PBMC	1	26	Yes	No	Not Done	Not Done
SUBID106	Male	1951	01	Nasal Wash/Nasopharyngeal Swab	1	3	Yes	No	Positive	Positive
SUBID106	Male	1951	02	Nasal Wash/Nasopharyngeal Swab	1	7	Yes	No	Negative	Negative
SUBID106	Male	1951	01	Serum	2	3	Yes	No	Positive	Positive
SUBID106	Male	1951	01	Serum	2	3	Yes	No	Positive	Positive
SUBID106	Male	1951	04	Serum	2	26	Yes	No	Not Done	Not Done
SUBID106	Male	1951	04	Serum	1	26	Yes	No	Not Done	Not Done
SUBID106	Male	1951	02	Stool Sample	2	7	Yes	No	Negative	Negative
SUBID107	Female	2008	01	Nasal Wash/Nasopharyngeal Swab	1	2	Yes	No	Positive	Positive
SUBID107	Female	2008	02	Nasal Wash/Nasopharyngeal Swab	1	7	Yes	No	Positive	Negative
SUBID107	Female	2008	03	Nasal Wash/Nasopharyngeal Swab	1	13	Yes	No	Negative	Negative
SUBID107	Female	2008	01	Serum	1	2	Yes	No	Positive	Positive
SUBID107	Female	2008	04	Serum	2	28	Yes	No	Not Done	Not Done
SUBID107	Female	2008	04	Serum	1	28	Yes	No	Not Done	Not Done
SUBID107	Female	2008	01	Stool Sample	2	2	Yes	No	Positive	Positive
SUBID107	Female	2008	02	Stool Sample	2	7	Yes	No	Positive	Negative
SUBID107	Female	2008	03	Stool Sample	2	13	Yes	No	Negative	Negative
SUBID108	Female	1977	01	Cryopreserved PBMC	2	4	Yes	No	Positive	Negative
SUBID108	Female	1977	04	Cryopreserved PBMC	1	26	Yes	No	Not Done	Not Done
SUBID108	Female	1977	01	Nasal Wash/Nasopharyngeal Swab	1	4	Yes	No	Positive	Negative
SUBID108	Female	1977	02	Nasal Wash/Nasopharyngeal Swab	1	10	Yes	No	Positive	Negative
SUBID108	Female	1977	03	Nasal Wash/Nasopharyngeal Swab	1	17	Yes	No	Negative	Negative
SUBID108	Female	1977	03	Nasal Wash/Nasopharyngeal Swab	1	17	Yes	No	Negative	Negative
SUBID108	Female	1977	01	Serum	2	4	Yes	No	Positive	Negative
SUBID108	Female	1977	01	Serum	2	4	Yes	No	Positive	Negative
SUBID108	Female	1977	04	Serum	2	26	Yes	No	Not Done	Not Done
SUBID108	Female	1977	04	Serum	1	26	Yes	No	Not Done	Not Done
SUBID108	Female	1977	02	Stool Sample	2	10	Yes	No	Positive	Negative
SUBID108	Female	1977	03	Stool Sample	2	17	Yes	No	Negative	Negative
SUBID109	Male	2003	01	Cryopreserved PBMC	1	2	Yes	No	Positive	Positive
SUBID109	Male	2003	04	Cryopreserved PBMC	1	28	Yes	No	Not Done	Not Done
SUBID109	Male	2003	01	Nasal Wash/Nasopharyngeal Swab	1	2	Yes	No	Positive	Positive
SUBID109	Male	2003	02	Nasal Wash/Nasopharyngeal Swab	1	7	Yes	No	Positive	Negative
SUBID109	Male	2003	03	Nasal Wash/Nasopharyngeal Swab	1	13	Yes	No	Negative	Negative
SUBID109	Male	2003	01	Serum	1	2	Yes	No	Positive	Positive
SUBID109	Male	2003	01	Serum	2	2	Yes	No	Positive	Positive
SUBID109	Male	2003	04	Serum	3	28	Yes	No	Not Done	Not Done
SUBID109	Male	2003	04	Serum	1	28	Yes	No	Not Done	Not Done
SUBID110	Male	1981	01	Cryopreserved PBMC	2	4	Yes	No	Positive	Negative
SUBID110	Male	1981	01	Cryopreserved PBMC	2	4	Yes	No	Positive	Negative
SUBID110	Male	1981	04	Cryopreserved PBMC	2	24	Yes	No	Not Done	Not Done
SUBID110	Male	1981	01	Nasal Wash/Nasopharyngeal Swab	1	4	Yes	No	Positive	Negative
SUBID110	Male	1981	02	Nasal Wash/Nasopharyngeal Swab	1	10	Yes	No	Positive	Negative
SUBID110	Male	1981	03	Nasal Wash/Nasopharyngeal Swab	1	17	Yes	No	Negative	Negative
SUBID110	Male	1981	01	Serum	1	4	Yes	No	Positive	Negative
SUBID110	Male	1981	01	Serum	2	4	Yes	No	Positive	Negative
SUBID110	Male	1981	04	Serum	3	24	Yes	No	Not Done	Not Done
SUBID110	Male	1981	04	Serum	1	24	Yes	No	Not Done	Not Done
SUBID110	Male	1981	02	Stool Sample	2	10	Yes	No	Positive	Negative
SUBID110	Male	1981	03	Stool Sample	2	17	Yes	No	Negative	Negative
SUBID111	Male	2008	01	Nasal Wash/Nasopharyngeal Swab	1	3	Yes	No	Positive	Positive
SUBID111	Male	2008	02	Nasal Wash/Nasopharyngeal Swab	1	8	Yes	No	Negative	Negative
SUBID111	Male	2008	01	Serum	1	3	Yes	No	Positive	Positive
SUBID111	Male	2008	01	Serum	2	3	Yes	No	Positive	Positive
SUBID111	Male	2008	04	Serum	2	28	Yes	No	Not Done	Not Done
SUBID111	Male	2008	04	Serum	1	28	Yes	No	Not Done	Not Done
SUBID111	Male	2008	02	Stool Sample	2	8	Yes	No	Negative	Negative
SUBID112	Female	1989	01	Cryopreserved PBMC	2	2	No	N/A	Negative	Negative
SUBID112	Female	1989	01	Cryopreserved PBMC	2	2	No	N/A	Negative	Negative
SUBID112	Female	1989	01	Nasal Wash/Nasopharyngeal Swab	2	2	No	N/A	Negative	Negative
SUBID112	Female	1989	01	Serum	2	2	No	N/A	Negative	Negative
SUBID112	Female	1989	01	Serum	2	2	No	N/A	Negative	Negative
SUBID113	Female	2008	01	Nasal Wash/Nasopharyngeal Swab	1	3	No	N/A	Negative	Negative
SUBID114	Male	1967	01	Cryopreserved PBMC	2	2	No	N/A	Negative	Negative
SUBID114	Male	1967	01	Nasal Wash/Nasopharyngeal Swab	2	2	No	N/A	Negative	Negative
SUBID114	Male	1967	01	Serum	1	2	No	N/A	Negative	Negative
SUBID114	Male	1967	01	Serum	2	2	No	N/A	Negative	Negative
SUBID115	Male	1960	01	Cryopreserved PBMC	2	2	No	N/A	Negative	Negative
SUBID115	Male	1960	01	Nasal Wash/Nasopharyngeal Swab	2	2	No	N/A	Negative	Negative
SUBID115	Male	1960	01	Serum	2	2	No	N/A	Negative	Negative
SUBID115	Male	1960	01	Serum	2	2	No	N/A	Negative	Negative
SUBID116	Female	2008	01	Nasal Wash/Nasopharyngeal Swab	1	2	No	N/A	Negative	Negative
SUBID116	Female	2008	01	Serum	1	2	No	N/A	Negative	Negative
SUBID116	Female	2008	01	Stool Sample	2	2	No	N/A	Negative	Negative
SUBID117	Male	1992	01	Cryopreserved PBMC	2	4	Yes	No	Positive	Negative
SUBID117	Male	1992	01	Cryopreserved PBMC	2	4	Yes	No	Positive	Negative
SUBID117	Male	1992	04	Cryopreserved PBMC	1	32	Yes	No	Not Done	Not Done
SUBID117	Male	1992	01	Nasal Wash/Nasopharyngeal Swab	2	4	Yes	No	Positive	Negative
SUBID117	Male	1992	02	Nasal Wash/Nasopharyngeal Swab	1	8	Yes	No	Positive	Negative
SUBID117	Male	1992	03	Nasal Wash/Nasopharyngeal Swab	2	14	Yes	No	Negative	Negative
SUBID117	Male	1992	01	Serum	1	4	Yes	No	Positive	Negative
SUBID117	Male	1992	01	Serum	2	4	Yes	No	Positive	Negative
SUBID117	Male	1992	04	Serum	3	32	Yes	No	Not Done	Not Done
SUBID117	Male	1992	02	Stool Sample	2	8	Yes	No	Positive	Negative
SUBID118	Male	2008	01	Nasal Wash/Nasopharyngeal Swab	1	3	Yes	No	Positive	Negative
SUBID118	Male	2008	02	Nasal Wash/Nasopharyngeal Swab	1	7	Yes	No	Positive	Positive
SUBID118	Male	2008	03	Nasal Wash/Nasopharyngeal Swab	1	12	Yes	No	Negative	Negative
SUBID118	Male	2008	01	Serum	1	3	Yes	No	Positive	Negative
SUBID118	Male	2008	01	Serum	2	3	Yes	No	Positive	Negative
SUBID118	Male	2008	04	Serum	4	35	Yes	No	Not Done	Not Done
SUBID118	Male	2008	02	Stool Sample	2	7	Yes	No	Positive	Positive
SUBID118	Male	2008	03	Stool Sample	2	12	Yes	No	Negative	Negative
SUBID119	Male	1958	01	Cryopreserved PBMC	1	5	No	N/A	Negative	Negative
SUBID119	Male	1958	01	Cryopreserved PBMC	2	5	No	N/A	Negative	Negative
SUBID119	Male	1958	01	Nasal Wash/Nasopharyngeal Swab	2	5	No	N/A	Negative	Negative
SUBID119	Male	1958	01	Serum	1	5	No	N/A	Negative	Negative
SUBID119	Male	1958	01	Serum	2	5	No	N/A	Negative	Negative
SUBID120	Male	1980	01	Cryopreserved PBMC	2	2	No	N/A	Negative	Negative
SUBID120	Male	1980	01	Cryopreserved PBMC	2	2	No	N/A	Negative	Negative
SUBID120	Male	1980	01	Nasal Wash/Nasopharyngeal Swab	2	2	No	N/A	Negative	Negative
SUBID120	Male	1980	01	Serum	3	2	No	N/A	Negative	Negative
SUBID120	Male	1980	01	Serum	2	2	No	N/A	Negative	Negative
SUBID121	Female	2008	01	Nasal Wash/Nasopharyngeal Swab	1	4	Yes	No	Positive	Positive
SUBID121	Female	2008	02	Nasal Wash/Nasopharyngeal Swab	1	8	Yes	No	Positive	Negative
SUBID121	Female	2008	03	Nasal Wash/Nasopharyngeal Swab	1	19	Yes	No	Positive	Positive
SUBID121	Female	2008	03	Nasal Wash/Nasopharyngeal Swab	1	19	Yes	No	Positive	Positive
SUBID121	Female	2008	01	Serum	1	4	Yes	No	Positive	Positive
SUBID121	Female	2008	01	Serum	2	4	Yes	No	Positive	Positive
SUBID121	Female	2008	04	Serum	1	29	Yes	No	Not Done	Not Done
SUBID121	Female	2008	04	Serum	1	29	Yes	No	Not Done	Not Done
SUBID121	Female	2008	01	Stool Sample	2	4	Yes	No	Positive	Positive
SUBID121	Female	2008	02	Stool Sample	2	8	Yes	No	Positive	Negative
SUBID121	Female	2008	03	Stool Sample	2	19	Yes	No	Positive	Positive
SUBID122	Male	1953	01	Cryopreserved PBMC	2	3	Yes	No	Positive	Positive
SUBID122	Male	1953	04	Cryopreserved PBMC	1	26	Yes	No	Not Done	Not Done
SUBID122	Male	1953	01	Nasal Wash/Nasopharyngeal Swab	1	3	Yes	No	Positive	Positive
SUBID122	Male	1953	01	Nasal Wash/Nasopharyngeal Swab	1	3	Yes	No	Positive	Positive
SUBID122	Male	1953	02	Nasal Wash/Nasopharyngeal Swab	2	8	Yes	No	Negative	Negative
SUBID122	Male	1953	01	Serum	3	3	Yes	No	Positive	Positive
SUBID122	Male	1953	01	Serum	1	3	Yes	No	Positive	Positive
SUBID122	Male	1953	04	Serum	4	26	Yes	No	Not Done	Not Done
SUBID122	Male	1953	02	Stool Sample	2	8	Yes	No	Negative	Negative
SUBID123	Female	2009	01	Nasal Wash/Nasopharyngeal Swab	1	3	No	N/A	Negative	Negative
SUBID123	Female	2009	01	Serum	2	3	No	N/A	Negative	Negative
SUBID124	Male	1958	01	Cryopreserved PBMC	2	3	Yes	No	Positive	Negative
SUBID124	Male	1958	04	Cryopreserved PBMC	1	24	Yes	No	Not Done	Not Done
SUBID124	Male	1958	04	Cryopreserved PBMC	1	24	Yes	No	Not Done	Not Done
SUBID124	Male	1958	01	Nasal Wash/Nasopharyngeal Swab	2	3	Yes	No	Positive	Negative
SUBID124	Male	1958	02	Nasal Wash/Nasopharyngeal Swab	2	8	Yes	No	Positive	Negative
SUBID124	Male	1958	03	Nasal Wash/Nasopharyngeal Swab	2	17	Yes	No	Positive	Negative
SUBID124	Male	1958	01	Serum	4	3	Yes	No	Positive	Negative
SUBID124	Male	1958	01	Serum	1	3	Yes	No	Positive	Negative
SUBID124	Male	1958	04	Serum	3	24	Yes	No	Not Done	Not Done
SUBID124	Male	1958	02	Stool Sample	2	8	Yes	No	Positive	Negative
SUBID124	Male	1958	03	Stool Sample	1	17	Yes	No	Positive	Negative
SUBID124	Male	1958	03	Stool Sample	1	17	Yes	No	Positive	Negative
SUBID125	Male	2005	01	Nasal Wash/Nasopharyngeal Swab	1	4	No	N/A	Negative	Negative
SUBID125	Male	2005	01	Serum	1	4	No	N/A	Negative	Negative
SUBID125	Male	2005	01	Serum	2	4	No	N/A	Negative	Negative
SUBID126	Male	1989	01	Cryopreserved PBMC	1	2	Yes	No	Positive	Negative
SUBID126	Male	1989	01	Cryopreserved PBMC	2	2	Yes	No	Positive	Negative
SUBID126	Male	1989	04	Cryopreserved PBMC	1	40	Yes	No	Not Done	Not Done
SUBID126	Male	1989	01	Nasal Wash/Nasopharyngeal Swab	2	2	Yes	No	Positive	Negative
SUBID126	Male	1989	02	Nasal Wash/Nasopharyngeal Swab	2	6	Yes	No	Negative	Negative
SUBID126	Male	1989	01	Serum	1	2	Yes	No	Positive	Negative
SUBID126	Male	1989	01	Serum	2	2	Yes	No	Positive	Negative
SUBID126	Male	1989	04	Serum	4	40	Yes	No	Not Done	Not Done
SUBID126	Male	1989	02	Stool Sample	1	6	Yes	No	Negative	Negative
SUBID126	Male	1989	02	Stool Sample	1	6	Yes	No	Negative	Negative
SUBID127	Female	2009	01	Nasal Wash/Nasopharyngeal Swab	1	1	Yes	No	Positive	Positive
SUBID127	Female	2009	02	Nasal Wash/Nasopharyngeal Swab	1	7	Yes	No	Positive	Negative
SUBID127	Female	2009	03	Nasal Wash/Nasopharyngeal Swab	1	11	Yes	No	Negative	Negative
SUBID127	Female	2009	01	Serum	1	1	Yes	No	Positive	Positive
SUBID127	Female	2009	04	Serum	3	25	Yes	No	Not Done	Not Done
SUBID127	Female	2009	04	Serum	1	25	Yes	No	Not Done	Not Done
SUBID127	Female	2009	02	Stool Sample	2	8	Yes	No	Positive	Negative
SUBID127	Female	2009	03	Stool Sample	2	11	Yes	No	Negative	Negative
SUBID128	Male	1990	01	Cryopreserved PBMC	2	4	Yes	No	Positive	Negative
SUBID128	Male	1990	04	Cryopreserved PBMC	1	25	Yes	No	Not Done	Not Done
SUBID128	Male	1990	01	Nasal Wash/Nasopharyngeal Swab	2	4	Yes	No	Positive	Negative
SUBID128	Male	1990	02	Nasal Wash/Nasopharyngeal Swab	1	8	Yes	No	Negative	Negative
SUBID128	Male	1990	02	Nasal Wash/Nasopharyngeal Swab	1	8	Yes	No	Negative	Negative
SUBID128	Male	1990	01	Serum	1	4	Yes	No	Positive	Negative
SUBID128	Male	1990	01	Serum	2	4	Yes	No	Positive	Negative
SUBID128	Male	1990	04	Serum	4	25	Yes	No	Not Done	Not Done
SUBID129	Male	2009	01	Nasal Wash/Nasopharyngeal Swab	1	1	Yes	No	Positive	Negative
SUBID129	Male	2009	02	Nasal Wash/Nasopharyngeal Swab	1	7	Yes	No	Positive	Negative
SUBID129	Male	2009	03	Nasal Wash/Nasopharyngeal Swab	1	11	Yes	No	Negative	Negative
SUBID129	Male	2009	01	Serum	2	1	Yes	No	Positive	Negative
SUBID129	Male	2009	04	Serum	2	25	Yes	No	Not Done	Not Done
SUBID129	Male	2009	04	Serum	1	25	Yes	No	Not Done	Not Done
SUBID129	Male	2009	02	Stool Sample	2	8	Yes	No	Positive	Negative
SUBID129	Male	2009	03	Stool Sample	2	11	Yes	No	Negative	Negative
SUBID130	Female	1980	01	Cryopreserved PBMC	1	4	No	N/A	Negative	Negative
SUBID130	Female	1980	01	Nasal Wash/Nasopharyngeal Swab	2	4	No	N/A	Negative	Negative
SUBID130	Female	1980	01	Serum	3	4	No	N/A	Negative	Negative
SUBID130	Female	1980	01	Serum	2	4	No	N/A	Negative	Negative
SUBID131	Male	2008	01	Nasal Wash/Nasopharyngeal Swab	1	1	No	N/A	Negative	Negative
SUBID131	Male	2008	01	Serum	1	1	No	N/A	Negative	Negative
SUBID131	Male	2008	01	Serum	2	1	No	N/A	Negative	Negative
SUBID132	Male	1981	01	Cryopreserved PBMC	1	1	No	N/A	Negative	Negative
SUBID132	Male	1981	01	Nasal Wash/Nasopharyngeal Swab	2	1	No	N/A	Negative	Negative
SUBID132	Male	1981	01	Serum	2	1	No	N/A	Negative	Negative
SUBID132	Male	1981	01	Serum	1	1	No	N/A	Negative	Negative
SUBID133	Female	2007	01	Nasal Wash/Nasopharyngeal Swab	1	4	Yes	No	Positive	Negative
SUBID133	Female	2007	01	Serum	1	4	Yes	No	Positive	Negative
SUBID133	Female	2007	01	Serum	2	4	Yes	No	Positive	Negative
SUBID134	Male	1977	01	Cryopreserved PBMC	1	2	No	N/A	Negative	Negative
SUBID134	Male	1977	01	Nasal Wash/Nasopharyngeal Swab	2	2	No	N/A	Negative	Negative
SUBID134	Male	1977	01	Serum	2	2	No	N/A	Negative	Negative
SUBID134	Male	1977	01	Serum	1	2	No	N/A	Negative	Negative
SUBID135	Female	2002	01	Cryopreserved PBMC	1	4	No	N/A	Negative	Negative
SUBID135	Female	2002	01	Nasal Wash/Nasopharyngeal Swab	1	4	No	N/A	Negative	Negative
SUBID135	Female	2002	01	Serum	1	4	No	N/A	Negative	Negative
SUBID136	Female	1961	01	Cryopreserved PBMC	1	2	Yes	No	Positive	Negative
SUBID136	Female	1961	01	Cryopreserved PBMC	1	2	Yes	No	Positive	Negative
SUBID136	Female	1961	04	Cryopreserved PBMC	1	29	Yes	No	Not Done	Not Done
SUBID136	Female	1961	01	Nasal Wash/Nasopharyngeal Swab	1	2	Yes	No	Positive	Negative
SUBID136	Female	1961	01	Nasal Wash/Nasopharyngeal Swab	1	2	Yes	No	Positive	Negative
SUBID136	Female	1961	02	Nasal Wash/Nasopharyngeal Swab	1	11	Yes	No	Negative	Negative
SUBID136	Female	1961	02	Nasal Wash/Nasopharyngeal Swab	1	11	Yes	No	Negative	Negative
SUBID136	Female	1961	01	Serum	3	2	Yes	No	Positive	Negative
SUBID136	Female	1961	01	Serum	1	2	Yes	No	Positive	Negative
SUBID136	Female	1961	04	Serum	3	29	Yes	No	Not Done	Not Done
SUBID137	Female	2008	01	Nasal Wash/Nasopharyngeal Swab	1	2	No	N/A	Negative	Negative
SUBID137	Female	2008	01	Serum	1	2	No	N/A	Negative	Negative
SUBID138	Female	1991	01	Cryopreserved PBMC	1	4	No	N/A	Negative	Negative
SUBID138	Female	1991	01	Nasal Wash/Nasopharyngeal Swab	1	4	No	N/A	Negative	Negative
SUBID138	Female	1991	01	Nasal Wash/Nasopharyngeal Swab	1	4	No	N/A	Negative	Negative
SUBID138	Female	1991	01	Serum	3	4	No	N/A	Negative	Negative
SUBID138	Female	1991	01	Serum	1	4	No	N/A	Negative	Negative
SUBID139	Male	2009	01	Nasal Wash/Nasopharyngeal Swab	1	4	Yes	No	Positive	Negative
SUBID139	Male	2009	02	Nasal Wash/Nasopharyngeal Swab	1	9	Yes	No	Negative	Negative
SUBID139	Male	2009	01	Serum	1	4	Yes	No	Positive	Negative
SUBID139	Male	2009	01	Serum	2	4	Yes	No	Positive	Negative
SUBID139	Male	2009	02	Stool Sample	2	9	Yes	No	Negative	Negative
SUBID140	Male	1982	01	Cryopreserved PBMC	1	2	Yes	No	Positive	Negative
SUBID140	Male	1982	01	Nasal Wash/Nasopharyngeal Swab	2	2	Yes	No	Positive	Negative
SUBID140	Male	1982	02	Nasal Wash/Nasopharyngeal Swab	1	8	Yes	No	Negative	Negative
SUBID140	Male	1982	02	Nasal Wash/Nasopharyngeal Swab	1	8	Yes	No	Negative	Negative
SUBID140	Male	1982	01	Serum	2	2	Yes	No	Positive	Negative
SUBID140	Male	1982	01	Serum	1	2	Yes	No	Positive	Negative
SUBID141	Female	1990	01	Cryopreserved PBMC	1	2	Yes	No	Positive	Positive
SUBID141	Female	1990	01	Nasal Wash/Nasopharyngeal Swab	2	2	Yes	No	Positive	Positive
SUBID141	Female	1990	02	Nasal Wash/Nasopharyngeal Swab	1	9	Yes	No	Negative	Negative
SUBID141	Female	1990	02	Nasal Wash/Nasopharyngeal Swab	1	9	Yes	No	Negative	Negative
SUBID141	Female	1990	01	Serum	3	2	Yes	No	Positive	Positive
SUBID141	Female	1990	01	Serum	1	2	Yes	No	Positive	Positive
SUBID142	Female	1976	01	Cryopreserved PBMC	1	4	Yes	No	Positive	Positive
SUBID142	Female	1976	01	Nasal Wash/Nasopharyngeal Swab	2	4	Yes	No	Positive	Positive
SUBID142	Female	1976	01	Serum	4	4	Yes	No	Positive	Positive
SUBID142	Female	1976	01	Serum	1	4	Yes	No	Positive	Positive
SUBID143	Male	2008	01	Nasal Wash/Nasopharyngeal Swab	1	4	No	N/A	Negative	Negative
SUBID143	Male	2008	01	Serum	2	4	No	N/A	Negative	Negative
SUBID144	Male	1980	01	Cryopreserved PBMC	2	3	No	N/A	Negative	Negative
SUBID144	Male	1980	01	Nasal Wash/Nasopharyngeal Swab	2	3	No	N/A	Negative	Negative
SUBID144	Male	1980	01	Serum	2	3	No	N/A	Negative	Negative
SUBID145	Male	2009	01	Nasal Wash/Nasopharyngeal Swab	1	4	No	N/A	Negative	Negative
SUBID145	Male	2009	01	Serum	2	4	No	N/A	Negative	Negative
SUBID145	Male	2009	01	Serum	2	4	No	N/A	Negative	Negative
SUBID146	Male	1969	01	Cryopreserved PBMC	2	4	No	N/A	Negative	Negative
SUBID146	Male	1969	01	Nasal Wash/Nasopharyngeal Swab	2	4	No	N/A	Negative	Negative
SUBID146	Male	1969	01	Serum	2	4	No	N/A	Negative	Negative
SUBID146	Male	1969	01	Serum	1	4	No	N/A	Negative	Negative
SUBID147	Male	2008	01	Nasal Wash/Nasopharyngeal Swab	1	4	No	N/A	Negative	Negative
SUBID147	Male	2008	01	Serum	1	4	No	N/A	Negative	Negative
SUBID147	Male	2008	01	Serum	2	4	No	N/A	Negative	Negative
SUBID148	Female	1987	01	Cryopreserved PBMC	1	2	Yes	No	Positive	Positive
SUBID148	Female	1987	01	Cryopreserved PBMC	1	2	Yes	No	Positive	Positive
SUBID148	Female	1987	04	Cryopreserved PBMC	2	26	Yes	No	Not Done	Not Done
SUBID148	Female	1987	01	Nasal Wash/Nasopharyngeal Swab	1	2	Yes	No	Positive	Positive
SUBID148	Female	1987	01	Nasal Wash/Nasopharyngeal Swab	1	2	Yes	No	Positive	Positive
SUBID148	Female	1987	02	Nasal Wash/Nasopharyngeal Swab	1	9	Yes	No	Negative	Negative
SUBID148	Female	1987	02	Nasal Wash/Nasopharyngeal Swab	1	9	Yes	No	Negative	Negative
SUBID148	Female	1987	01	Serum	3	2	Yes	No	Positive	Positive
SUBID148	Female	1987	04	Serum	4	26	Yes	No	Not Done	Not Done
SUBID149	Female	2009	01	Nasal Wash/Nasopharyngeal Swab	1	4	No	N/A	Negative	Negative
SUBID149	Female	2009	01	Serum	2	4	No	N/A	Negative	Negative
SUBID149	Female	2009	01	Serum	2	4	No	N/A	Negative	Negative
SUBID150	Female	1980	01	Cryopreserved PBMC	1	4	No	N/A	Negative	Negative
SUBID150	Female	1980	01	Nasal Wash/Nasopharyngeal Swab	1	4	No	N/A	Negative	Negative
SUBID150	Female	1980	01	Nasal Wash/Nasopharyngeal Swab	1	4	No	N/A	Negative	Negative
SUBID150	Female	1980	01	Serum	3	4	No	N/A	Negative	Negative
SUBID151	Male	2008	01	Nasal Wash/Nasopharyngeal Swab	1	6	No	N/A	Negative	Negative
SUBID151	Male	2008	01	Serum	1	6	No	N/A	Negative	Negative
SUBID151	Male	2008	01	Serum	2	6	No	N/A	Negative	Negative
SUBID152	Male	2005	01	Nasal Wash/Nasopharyngeal Swab	1	4	No	N/A	Negative	Negative
SUBID152	Male	2005	01	Serum	2	4	No	N/A	Negative	Negative
SUBID152	Male	2005	01	Serum	2	4	No	N/A	Negative	Negative
SUBID153	Male	1983	01	Cryopreserved PBMC	1	3	Yes	No	Positive	Negative
SUBID153	Male	1983	04	Cryopreserved PBMC	1	25	Yes	No	Not Done	Not Done
SUBID153	Male	1983	01	Nasal Wash/Nasopharyngeal Swab	1	3	Yes	No	Positive	Negative
SUBID153	Male	1983	01	Nasal Wash/Nasopharyngeal Swab	1	3	Yes	No	Positive	Negative
SUBID153	Male	1983	02	Nasal Wash/Nasopharyngeal Swab	1	9	Yes	No	Negative	Negative
SUBID153	Male	1983	02	Nasal Wash/Nasopharyngeal Swab	1	9	Yes	No	Negative	Negative
SUBID153	Male	1983	01	Serum	3	3	Yes	No	Positive	Negative
SUBID153	Male	1983	04	Serum	4	25	Yes	No	Not Done	Not Done
SUBID154	Male	2007	01	Nasal Wash/Nasopharyngeal Swab	1	2	No	N/A	Negative	Negative
SUBID154	Male	2007	01	Serum	3	2	No	N/A	Negative	Negative
SUBID154	Male	2007	01	Serum	2	2	No	N/A	Negative	Negative
SUBID155	Male	1979	01	Cryopreserved PBMC	1	3	No	N/A	Negative	Negative
SUBID155	Male	1979	01	Nasal Wash/Nasopharyngeal Swab	1	3	No	N/A	Negative	Negative
SUBID155	Male	1979	01	Nasal Wash/Nasopharyngeal Swab	1	3	No	N/A	Negative	Negative
SUBID155	Male	1979	01	Serum	3	3	No	N/A	Negative	Negative
SUBID156	Male	2009	01	Nasal Wash/Nasopharyngeal Swab	1	5	No	N/A	Negative	Negative
SUBID156	Male	2009	01	Serum	1	5	No	N/A	Negative	Negative
SUBID156	Male	2009	01	Serum	2	5	No	N/A	Negative	Negative
SUBID157	Male	2008	01	Nasal Wash/Nasopharyngeal Swab	1	4	Yes	No	Positive	Negative
SUBID157	Male	2008	02	Nasal Wash/Nasopharyngeal Swab	1	7	Yes	No	Negative	Negative
SUBID157	Male	2008	01	Serum	2	4	Yes	No	Positive	Negative
SUBID157	Male	2008	04	Serum	4	28	Yes	No	Not Done	Not Done
SUBID158	Female	1974	01	Cryopreserved PBMC	1	3	No	N/A	Negative	Negative
SUBID158	Female	1974	01	Nasal Wash/Nasopharyngeal Swab	2	3	No	N/A	Negative	Negative
SUBID158	Female	1974	01	Serum	4	3	No	N/A	Negative	Negative
SUBID159	Female	2007	01	Nasal Wash/Nasopharyngeal Swab	1	2	No	N/A	Negative	Negative
SUBID159	Female	2007	01	Serum	2	2	No	N/A	Negative	Negative
SUBID159	Female	2007	01	Serum	2	2	No	N/A	Negative	Negative
SUBID160	Male	1966	01	Cryopreserved PBMC	1	5	Yes	No	Positive	Negative
SUBID160	Male	1966	04	Cryopreserved PBMC	2	28	Yes	No	Not Done	Not Done
SUBID160	Male	1966	01	Nasal Wash/Nasopharyngeal Swab	2	5	Yes	No	Positive	Negative
SUBID160	Male	1966	02	Nasal Wash/Nasopharyngeal Swab	2	12	Yes	No	Negative	Negative
SUBID160	Male	1966	01	Serum	3	5	Yes	No	Positive	Negative
SUBID160	Male	1966	04	Serum	3	28	Yes	No	Not Done	Not Done
SUBID161	Male	1992	01	Cryopreserved PBMC	2	3	Yes	No	Positive	Negative
SUBID161	Male	1992	04	Cryopreserved PBMC	1	23	Yes	No	Not Done	Not Done
SUBID161	Male	1992	01	Nasal Wash/Nasopharyngeal Swab	2	3	Yes	No	Positive	Negative
SUBID161	Male	1992	02	Nasal Wash/Nasopharyngeal Swab	2	6	Yes	No	Negative	Negative
SUBID161	Male	1992	01	Serum	4	3	Yes	No	Positive	Negative
SUBID161	Male	1992	04	Serum	3	23	Yes	No	Not Done	Not Done
SUBID161	Male	1992	02	Stool Sample	2	6	Yes	No	Negative	Negative
SUBID162	Female	2007	01	Nasal Wash/Nasopharyngeal Swab	1	2	Yes	No	Positive	Negative
SUBID162	Female	2007	02	Nasal Wash/Nasopharyngeal Swab	1	6	Yes	No	Negative	Negative
SUBID162	Female	2007	01	Serum	2	2	Yes	No	Positive	Negative
SUBID162	Female	2007	04	Serum	4	31	Yes	No	Not Done	Not Done
SUBID162	Female	2007	02	Stool Sample	2	6	Yes	No	Negative	Negative
SUBID163	Male	1971	01	Cryopreserved PBMC	1	2	No	N/A	Negative	Negative
SUBID163	Male	1971	01	Nasal Wash/Nasopharyngeal Swab	2	2	No	N/A	Negative	Negative
SUBID163	Male	1971	01	Serum	4	2	No	N/A	Negative	Negative
SUBID164	Female	2008	01	Nasal Wash/Nasopharyngeal Swab	1	5	No	N/A	Negative	Negative
SUBID164	Female	2008	01	Serum	2	5	No	N/A	Negative	Negative
SUBID164	Female	2008	01	Serum	2	5	No	N/A	Negative	Negative
SUBID165	Female	2009	01	Nasal Wash/Nasopharyngeal Swab	1	6	No	N/A	Negative	Negative
SUBID165	Female	2009	01	Serum	1	6	No	N/A	Negative	Negative
SUBID165	Female	2009	01	Serum	2	6	No	N/A	Negative	Negative
SUBID166	Female	1982	01	Cryopreserved PBMC	1	5	Yes	No	Positive	Negative
SUBID166	Female	1982	01	Nasal Wash/Nasopharyngeal Swab	2	5	Yes	No	Positive	Negative
SUBID166	Female	1982	01	Serum	4	5	Yes	No	Positive	Negative
SUBID167	Male	2008	01	Nasal Wash/Nasopharyngeal Swab	1	6	Yes	No	Positive	Positive
SUBID167	Male	2008	02	Nasal Wash/Nasopharyngeal Swab	2	19	Yes	No	Positive	Negative
SUBID167	Male	2008	03	Nasal Wash/Nasopharyngeal Swab	2	26	Yes	No	Positive	Negative
SUBID167	Male	2008	01	Serum	1	6	Yes	No	Positive	Positive
SUBID167	Male	2008	01	Serum	2	6	Yes	No	Positive	Positive
SUBID167	Male	2008	04	Serum	4	30	Yes	No	Not Done	Not Done
SUBID167	Male	2008	01	Stool Sample	2	6	Yes	No	Positive	Positive
SUBID168	Male	1983	01	Cryopreserved PBMC	2	5	No	N/A	Negative	Negative
SUBID168	Male	1983	01	Nasal Wash/Nasopharyngeal Swab	2	5	No	N/A	Negative	Negative
SUBID168	Male	1983	01	Serum	4	5	No	N/A	Negative	Negative
SUBID169	Female	2006	01	Nasal Wash/Nasopharyngeal Swab	1	5	Yes	No	Positive	Negative
SUBID169	Female	2006	02	Nasal Wash/Nasopharyngeal Swab	2	12	Yes	No	Negative	Negative
SUBID169	Female	2006	01	Serum	2	5	Yes	No	Positive	Negative
SUBID169	Female	2006	04	Serum	4	28	Yes	No	Not Done	Not Done
SUBID170	Male	2009	01	Nasal Wash/Nasopharyngeal Swab	1	4	Yes	No	Positive	Positive
SUBID170	Male	2009	02	Nasal Wash/Nasopharyngeal Swab	2	13	Yes	No	Negative	Negative
SUBID170	Male	2009	01	Serum	1	4	Yes	No	Positive	Positive
SUBID170	Male	2009	01	Serum	2	4	Yes	No	Positive	Positive
SUBID170	Male	2009	04	Serum	4	34	Yes	No	Not Done	Not Done
SUBID170	Male	2009	02	Stool Sample	2	13	Yes	No	Negative	Negative
SUBID171	Male	2008	01	Nasal Wash/Nasopharyngeal Swab	1	2	No	N/A	Negative	Negative
SUBID171	Male	2008	01	Serum	2	2	No	N/A	Negative	Negative
SUBID172	Male	1998	01	Cryopreserved PBMC	1	2	Yes	No	Positive	Positive
SUBID172	Male	1998	01	Cryopreserved PBMC	2	2	Yes	No	Positive	Positive
SUBID172	Male	1998	04	Cryopreserved PBMC	1	24	Yes	No	Not Done	Not Done
SUBID172	Male	1998	01	Nasal Wash/Nasopharyngeal Swab	1	2	Yes	No	Positive	Positive
SUBID172	Male	1998	02	Nasal Wash/Nasopharyngeal Swab	1	7	Yes	No	Negative	Negative
SUBID172	Male	1998	01	Serum	2	2	Yes	No	Positive	Positive
SUBID172	Male	1998	04	Serum	5	24	Yes	No	Not Done	Not Done
SUBID173	Female	1999	01	Cryopreserved PBMC	2	2	No	N/A	Negative	Negative
SUBID173	Female	1999	01	Nasal Wash/Nasopharyngeal Swab	1	2	No	N/A	Negative	Negative
SUBID173	Female	1999	01	Serum	1	2	No	N/A	Negative	Negative
SUBID173	Female	1999	01	Serum	2	2	No	N/A	Negative	Negative
SUBID174	Female	2008	01	Nasal Wash/Nasopharyngeal Swab	2	2	No	N/A	Negative	Negative
SUBID174	Female	2008	01	Serum	2	2	No	N/A	Negative	Negative
SUBID175	Male	2006	01	Nasal Wash/Nasopharyngeal Swab	1	3	No	N/A	Negative	Negative
SUBID175	Male	2006	01	Serum	2	3	No	N/A	Negative	Negative
SUBID176	Female	2001	01	Cryopreserved PBMC	2	3	No	N/A	Negative	Negative
SUBID176	Female	2001	01	Nasal Wash/Nasopharyngeal Swab	1	3	No	N/A	Negative	Negative
SUBID176	Female	2001	01	Serum	1	3	No	N/A	Negative	Negative
SUBID176	Female	2001	01	Serum	2	3	No	N/A	Negative	Negative
SUBID176	Female	2001	01	Stool Sample	2	3	No	N/A	Negative	Negative
SUBID177	Female	2008	01	Nasal Wash/Nasopharyngeal Swab	1	3	No	N/A	Negative	Negative
SUBID177	Female	2008	01	Serum	1	3	No	N/A	Negative	Negative
SUBID177	Female	2008	01	Serum	2	3	No	N/A	Negative	Negative
SUBID178	Female	2007	01	Nasal Wash/Nasopharyngeal Swab	1	4	No	N/A	Negative	Negative
SUBID178	Female	2007	02	Nasal Wash/Nasopharyngeal Swab	1	8	No	N/A	Negative	Negative
SUBID178	Female	2007	01	Serum	2	4	No	N/A	Negative	Negative
SUBID179	Male	1995	01	Cryopreserved PBMC	2	3	Yes	No	Positive	Positive
SUBID179	Male	1995	04	Cryopreserved PBMC	1	24	Yes	No	Not Done	Not Done
SUBID179	Male	1995	04	Cryopreserved PBMC	1	24	Yes	No	Not Done	Not Done
SUBID179	Male	1995	01	Nasal Wash/Nasopharyngeal Swab	1	3	Yes	No	Positive	Positive
SUBID179	Male	1995	02	Nasal Wash/Nasopharyngeal Swab	1	8	Yes	No	Positive	Positive
SUBID179	Male	1995	02	Nasal Wash/Nasopharyngeal Swab	1	8	Yes	No	Positive	Positive
SUBID179	Male	1995	03	Nasal Wash/Nasopharyngeal Swab	2	14	Yes	No	Negative	Negative
SUBID179	Male	1995	01	Serum	3	3	Yes	No	Positive	Positive
SUBID179	Male	1995	01	Serum	1	3	Yes	No	Positive	Positive
SUBID179	Male	1995	04	Serum	3	24	Yes	No	Not Done	Not Done
SUBID179	Male	1995	02	Stool Sample	2	8	Yes	No	Positive	Positive
SUBID179	Male	1995	03	Stool Sample	1	14	Yes	No	Negative	Negative
SUBID179	Male	1995	03	Stool Sample	1	14	Yes	No	Negative	Negative
SUBID180	Female	2008	01	Nasal Wash/Nasopharyngeal Swab	1	3	No	N/A	Negative	Negative
SUBID180	Female	2008	01	Serum	1	3	No	N/A	Negative	Negative
SUBID180	Female	2008	01	Serum	2	3	No	N/A	Negative	Negative
SUBID181	Female	2003	01	Cryopreserved PBMC	1	3	No	N/A	Negative	Negative
SUBID181	Female	2003	01	Nasal Wash/Nasopharyngeal Swab	1	3	No	N/A	Negative	Negative
SUBID181	Female	2003	01	Serum	3	3	No	N/A	Negative	Negative
SUBID181	Female	2003	01	Serum	1	3	No	N/A	Negative	Negative
SUBID182	Male	2008	01	Nasal Wash/Nasopharyngeal Swab	1	4	Yes	No	Negative	Positive
SUBID182	Male	2008	01	Serum	2	4	Yes	No	Negative	Positive
SUBID182	Male	2008	01	Serum	1	4	Yes	No	Negative	Positive
SUBID183	Male	2008	01	Nasal Wash/Nasopharyngeal Swab	1	3	No	N/A	Negative	Negative
SUBID184	Female	2007	01	Nasal Wash/Nasopharyngeal Swab	1	2	No	N/A	Negative	Negative
SUBID184	Female	2007	01	Serum	1	2	No	N/A	Negative	Negative
SUBID184	Female	2007	01	Serum	2	2	No	N/A	Negative	Negative
SUBID185	Female	2008	01	Nasal Wash/Nasopharyngeal Swab	1	5	No	N/A	Negative	Negative
SUBID185	Female	2008	01	Serum	2	5	No	N/A	Negative	Negative
SUBID186	Male	2006	01	Nasal Wash/Nasopharyngeal Swab	1	8	Yes	No	Positive	Positive
SUBID186	Male	2006	01	Nasal Wash/Nasopharyngeal Swab	1	8	Yes	No	Positive	Positive
SUBID186	Male	2006	02	Nasal Wash/Nasopharyngeal Swab	2	13	Yes	No	Positive	Positive
SUBID186	Male	2006	03	Nasal Wash/Nasopharyngeal Swab	2	20	Yes	No	Positive	Negative
SUBID186	Male	2006	01	Serum	1	8	Yes	No	Positive	Positive
SUBID186	Male	2006	01	Serum	2	8	Yes	No	Positive	Positive
SUBID186	Male	2006	04	Serum	4	34	Yes	No	Not Done	Not Done
SUBID186	Male	2006	02	Stool Sample	2	13	Yes	No	Positive	Positive
SUBID186	Male	2006	03	Stool Sample	1	20	Yes	No	Positive	Negative
SUBID186	Male	2006	03	Stool Sample	1	20	Yes	No	Positive	Negative
SUBID187	Male	2008	01	Nasal Wash/Nasopharyngeal Swab	1	3	Yes	No	Positive	Negative
SUBID187	Male	2008	01	Nasal Wash/Nasopharyngeal Swab	1	3	Yes	No	Positive	Negative
SUBID187	Male	2008	01	Serum	2	3	Yes	No	Positive	Negative
SUBID188	Female	2005	01	Nasal Wash/Nasopharyngeal Swab	1	3	No	N/A	Negative	Negative
SUBID188	Female	2005	01	Nasal Wash/Nasopharyngeal Swab	1	3	No	N/A	Negative	Negative
SUBID188	Female	2005	01	Serum	1	3	No	N/A	Negative	Negative
SUBID188	Female	2005	01	Serum	2	3	No	N/A	Negative	Negative
SUBID189	Female	1998	01	Cryopreserved PBMC	1	4	No	N/A	Negative	Negative
SUBID189	Female	1998	01	Nasal Wash/Nasopharyngeal Swab	2	4	No	N/A	Negative	Negative
SUBID189	Female	1998	01	Serum	2	4	No	N/A	Negative	Negative
SUBID190	Male	1994	01	Cryopreserved PBMC	1	2	No	N/A	Negative	Negative
SUBID190	Male	1994	01	Nasal Wash/Nasopharyngeal Swab	1	2	No	N/A	Negative	Negative
SUBID190	Male	1994	01	Nasal Wash/Nasopharyngeal Swab	1	2	No	N/A	Negative	Negative
SUBID190	Male	1994	01	Serum	2	2	No	N/A	Negative	Negative
SUBID191	Male	2006	01	Nasal Wash/Nasopharyngeal Swab	2	6	Yes	No	Positive	Positive
SUBID191	Male	2006	02	Nasal Wash/Nasopharyngeal Swab	2	10	Yes	No	Negative	Negative
SUBID191	Male	2006	01	Serum	2	6	Yes	No	Positive	Positive
SUBID191	Male	2006	04	Serum	4	25	Yes	No	Not Done	Not Done
SUBID192	Male	2009	01	Nasal Wash/Nasopharyngeal Swab	1	5	Yes	No	Positive	Negative
SUBID192	Male	2009	01	Nasal Wash/Nasopharyngeal Swab	1	5	Yes	No	Positive	Negative
SUBID192	Male	2009	02	Nasal Wash/Nasopharyngeal Swab	2	10	Yes	No	Positive	Negative
SUBID192	Male	2009	03	Nasal Wash/Nasopharyngeal Swab	2	17	Yes	No	Positive	Negative
SUBID192	Male	2009	01	Serum	2	5	Yes	No	Positive	Negative
SUBID192	Male	2009	01	Serum	2	5	Yes	No	Positive	Negative
SUBID192	Male	2009	04	Serum	4	25	Yes	No	Not Done	Not Done
SUBID192	Male	2009	02	Stool Sample	2	10	Yes	No	Positive	Negative
SUBID192	Male	2009	03	Stool Sample	1	17	Yes	No	Positive	Negative
SUBID192	Male	2009	03	Stool Sample	1	17	Yes	No	Positive	Negative
SUBID193	Female	2008	01	Nasal Wash/Nasopharyngeal Swab	2	5	Yes	No	Positive	Negative
SUBID193	Female	2008	02	Nasal Wash/Nasopharyngeal Swab	2	11	Yes	No	Positive	Positive
SUBID193	Female	2008	03	Nasal Wash/Nasopharyngeal Swab	2	18	Yes	No	Negative	Negative
SUBID193	Female	2008	01	Serum	2	5	Yes	No	Positive	Negative
SUBID193	Female	2008	04	Serum	4	25	Yes	No	Not Done	Not Done
SUBID193	Female	2008	02	Stool Sample	1	11	Yes	No	Positive	Positive
SUBID193	Female	2008	02	Stool Sample	1	11	Yes	No	Positive	Positive
SUBID194	Male	2006	01	Nasal Wash/Nasopharyngeal Swab	2	1	Yes	No	Positive	Negative
SUBID194	Male	2006	01	Serum	2	1	Yes	No	Positive	Negative
SUBID194	Male	2006	01	Serum	2	1	Yes	No	Positive	Negative
SUBID195	Male	2009	01	Nasal Wash/Nasopharyngeal Swab	2	2	Yes	No	Positive	Negative
SUBID195	Male	2009	02	Nasal Wash/Nasopharyngeal Swab	2	8	Yes	No	Positive	Positive
SUBID195	Male	2009	01	Serum	2	2	Yes	No	Positive	Negative
SUBID195	Male	2009	01	Serum	2	2	Yes	No	Positive	Negative
SUBID196	Male	1998	01	Cryopreserved PBMC	2	2	Yes	No	Positive	Negative
SUBID196	Male	1998	04	Cryopreserved PBMC	1	23	Yes	No	Not Done	Not Done
SUBID196	Male	1998	04	Cryopreserved PBMC	1	23	Yes	No	Not Done	Not Done
SUBID196	Male	1998	01	Nasal Wash/Nasopharyngeal Swab	2	2	Yes	No	Positive	Negative
SUBID196	Male	1998	02	Nasal Wash/Nasopharyngeal Swab	2	7	Yes	No	Negative	Negative
SUBID196	Male	1998	01	Serum	2	2	Yes	No	Positive	Negative
SUBID196	Male	1998	04	Serum	4	23	Yes	No	Not Done	Not Done
SUBID197	Female	2008	01	Nasal Wash/Nasopharyngeal Swab	1	4	Yes	No	Positive	Negative
SUBID197	Female	2008	01	Nasal Wash/Nasopharyngeal Swab	1	4	Yes	No	Positive	Negative
SUBID197	Female	2008	02	Nasal Wash/Nasopharyngeal Swab	2	9	Yes	No	Negative	Negative
SUBID197	Female	2008	01	Serum	1	4	Yes	No	Positive	Negative
SUBID197	Female	2008	01	Serum	2	4	Yes	No	Positive	Negative
SUBID197	Female	2008	04	Serum	3	24	Yes	No	Not Done	Not Done
SUBID198	Male	2009	01	Nasal Wash/Nasopharyngeal Swab	2	3	No	N/A	Negative	Negative
SUBID198	Male	2009	01	Serum	1	3	No	N/A	Negative	Negative
SUBID198	Male	2009	01	Serum	2	3	No	N/A	Negative	Negative
SUBID199	Female	2008	01	Nasal Wash/Nasopharyngeal Swab	2	2	No	N/A	Negative	Negative
SUBID199	Female	2008	01	Serum	1	2	No	N/A	Negative	Negative
SUBID200	Male	2008	01	Nasal Wash/Nasopharyngeal Swab	2	3	No	N/A	Negative	Negative
SUBID200	Male	2008	01	Serum	2	3	No	N/A	Negative	Negative
SUBID201	Female	1998	01	Cryopreserved PBMC	1	2	Yes	No	Positive	Negative
SUBID201	Female	1998	04	Cryopreserved PBMC	2	23	Yes	No	Not Done	Not Done
SUBID201	Female	1998	04	Cryopreserved PBMC	1	23	Yes	No	Not Done	Not Done
SUBID201	Female	1998	01	Nasal Wash/Nasopharyngeal Swab	2	2	Yes	No	Positive	Negative
SUBID201	Female	1998	02	Nasal Wash/Nasopharyngeal Swab	2	9	Yes	No	Positive	Negative
SUBID201	Female	1998	03	Nasal Wash/Nasopharyngeal Swab	1	16	Yes	No	Negative	Negative
SUBID201	Female	1998	03	Nasal Wash/Nasopharyngeal Swab	1	16	Yes	No	Negative	Negative
SUBID201	Female	1998	01	Serum	2	2	Yes	No	Positive	Negative
SUBID201	Female	1998	01	Serum	1	2	Yes	No	Positive	Negative
SUBID201	Female	1998	04	Serum	4	23	Yes	No	Not Done	Not Done
SUBID201	Female	1998	03	Stool Sample	1	15	Yes	No	Negative	Negative
SUBID201	Female	1998	03	Stool Sample	1	15	Yes	No	Negative	Negative
SUBID202	Male	2006	01	Nasal Wash/Nasopharyngeal Swab	2	3	No	N/A	Negative	Negative
SUBID202	Male	2006	01	Serum	3	3	No	N/A	Negative	Negative
SUBID202	Male	2006	01	Serum	1	3	No	N/A	Negative	Negative
SUBID203	Female	2008	01	Nasal Wash/Nasopharyngeal Swab	2	8	No	N/A	Negative	Negative
SUBID204	Male	2008	01	Nasal Wash/Nasopharyngeal Swab	2	2	No	N/A	Negative	Negative
SUBID204	Male	2008	01	Serum	2	2	No	N/A	Negative	Negative
SUBID204	Male	2008	01	Serum	1	2	No	N/A	Negative	Negative
SUBID205	Male	2008	01	Nasal Wash/Nasopharyngeal Swab	2	5	No	N/A	Negative	Negative
SUBID205	Male	2008	01	Serum	2	5	No	N/A	Negative	Negative
SUBID205	Male	2008	01	Serum	1	5	No	N/A	Negative	Negative
SUBID206	Male	2009	01	Nasal Wash/Nasopharyngeal Swab	2	2	Yes	No	Positive	Positive
SUBID206	Male	2009	02	Nasal Wash/Nasopharyngeal Swab	2	9	Yes	No	Positive	Negative
SUBID206	Male	2009	03	Nasal Wash/Nasopharyngeal Swab	1	15	Yes	No	Negative	Negative
SUBID206	Male	2009	03	Nasal Wash/Nasopharyngeal Swab	1	15	Yes	No	Negative	Negative
SUBID206	Male	2009	01	Serum	3	2	Yes	No	Positive	Positive
SUBID206	Male	2009	01	Serum	1	2	Yes	No	Positive	Positive
SUBID207	Female	2006	01	Nasal Wash/Nasopharyngeal Swab	2	6	No	N/A	Negative	Negative
SUBID207	Female	2006	01	Serum	2	6	No	N/A	Negative	Negative
SUBID207	Female	2006	01	Serum	1	6	No	N/A	Negative	Negative
SUBID208	Male	2008	01	Nasal Wash/Nasopharyngeal Swab	2	4	No	N/A	Negative	Negative
SUBID208	Male	2008	01	Serum	2	4	No	N/A	Negative	Negative
SUBID208	Male	2008	01	Serum	1	4	No	N/A	Negative	Negative
SUBID209	Male	2009	01	Nasal Wash/Nasopharyngeal Swab	2	6	No	N/A	Negative	Negative
SUBID209	Male	2009	01	Serum	1	6	No	N/A	Negative	Negative
SUBID210	Male	2008	01	Nasal Wash/Nasopharyngeal Swab	1	4	No	N/A	Negative	Negative
SUBID210	Male	2008	01	Nasal Wash/Nasopharyngeal Swab	1	4	No	N/A	Negative	Negative
SUBID210	Male	2008	01	Serum	1	4	No	N/A	Negative	Negative
SUBID211	Male	2008	01	Nasal Wash/Nasopharyngeal Swab	2	2	No	N/A	Negative	Negative
SUBID211	Male	2008	01	Serum	1	2	No	N/A	Negative	Negative
SUBID211	Male	2008	01	Serum	1	2	No	N/A	Negative	Negative
SUBID212	Female	1998	01	Cryopreserved PBMC	1	2	No	N/A	Negative	Negative
SUBID212	Female	1998	01	Nasal Wash/Nasopharyngeal Swab	2	2	No	N/A	Negative	Negative
SUBID212	Female	1998	01	Serum	2	2	No	N/A	Negative	Negative
SUBID212	Female	1998	01	Serum	1	2	No	N/A	Negative	Negative
SUBID213	Male	2008	01	Nasal Wash/Nasopharyngeal Swab	2	1	No	N/A	Negative	Negative
SUBID213	Male	2008	01	Serum	2	1	No	N/A	Negative	Negative
SUBID213	Male	2008	01	Serum	1	1	No	N/A	Negative	Negative
SUBID214	Female	2001	01	Nasal Wash/Nasopharyngeal Swab	2	3	Yes	No	Positive	Positive
SUBID214	Female	2001	02	Nasal Wash/Nasopharyngeal Swab	2	9	Yes	No	Negative	Negative
SUBID214	Female	2001	01	Serum	2	3	Yes	No	Positive	Positive
SUBID214	Female	2001	01	Serum	1	3	Yes	No	Positive	Positive
SUBID215	Male	2005	01	Nasal Wash/Nasopharyngeal Swab	2	3	Yes	No	Positive	Negative
SUBID215	Male	2005	02	Nasal Wash/Nasopharyngeal Swab	2	10	Yes	No	Negative	Negative
SUBID215	Male	2005	01	Serum	1	3	Yes	No	Positive	Negative
SUBID215	Male	2005	01	Serum	1	3	Yes	No	Positive	Negative
SUBID216	Female	2008	01	Nasal Wash/Nasopharyngeal Swab	2	6	No	N/A	Negative	Negative
SUBID216	Female	2008	01	Serum	2	6	No	N/A	Negative	Negative
SUBID216	Female	2008	01	Serum	1	6	No	N/A	Negative	Negative
SUBID217	Female	2007	01	Nasal Wash/Nasopharyngeal Swab	2	2	No	N/A	Negative	Negative
SUBID217	Female	2007	01	Serum	2	2	No	N/A	Negative	Negative
SUBID217	Female	2007	01	Serum	1	2	No	N/A	Negative	Negative
SUBID218	Female	2008	01	Nasal Wash/Nasopharyngeal Swab	2	3	Yes	No	Negative	Positive
SUBID218	Female	2008	01	Serum	2	3	Yes	No	Negative	Positive
SUBID218	Female	2008	01	Serum	1	3	Yes	No	Negative	Positive
SUBID219	Male	2008	01	Nasal Wash/Nasopharyngeal Swab	2	12	Yes	No	Positive	Negative
SUBID219	Male	2008	02	Nasal Wash/Nasopharyngeal Swab	1	16	Yes	No	Positive	Negative
SUBID219	Male	2008	02	Nasal Wash/Nasopharyngeal Swab	1	16	Yes	No	Positive	Negative
SUBID219	Male	2008	03	Nasal Wash/Nasopharyngeal Swab	1	21	Yes	No	Negative	Negative
SUBID219	Male	2008	03	Nasal Wash/Nasopharyngeal Swab	1	21	Yes	No	Negative	Negative
SUBID219	Male	2008	01	Serum	2	12	Yes	No	Positive	Negative
SUBID219	Male	2008	01	Serum	1	12	Yes	No	Positive	Negative
SUBID219	Male	2008	04	Serum	3	35	Yes	No	Not Done	Not Done
SUBID219	Male	2008	03	Stool Sample	1	20	Yes	No	Negative	Negative
SUBID219	Male	2008	03	Stool Sample	1	20	Yes	No	Negative	Negative
SUBID220	Female	2008	01	Nasal Wash/Nasopharyngeal Swab	2	6	No	N/A	Negative	Negative
SUBID220	Female	2008	01	Serum	1	6	No	N/A	Negative	Negative
SUBID220	Female	2008	01	Serum	1	6	No	N/A	Negative	Negative
SUBID221	Male	2008	01	Nasal Wash/Nasopharyngeal Swab	1	4	No	N/A	Negative	Negative
SUBID221	Male	2008	01	Nasal Wash/Nasopharyngeal Swab	1	4	No	N/A	Negative	Negative
SUBID221	Male	2008	01	Serum	3	4	No	N/A	Negative	Negative
SUBID222	Female	2008	01	Nasal Wash/Nasopharyngeal Swab	1	6	No	N/A	Negative	Negative
SUBID222	Female	2008	01	Nasal Wash/Nasopharyngeal Swab	1	6	No	N/A	Negative	Negative
SUBID222	Female	2008	01	Serum	3	6	No	N/A	Negative	Negative
SUBID223	Female	2008	01	Nasal Wash/Nasopharyngeal Swab	1	3	No	N/A	Negative	Negative
SUBID223	Female	2008	01	Nasal Wash/Nasopharyngeal Swab	1	3	No	N/A	Negative	Negative
SUBID223	Female	2008	01	Serum	3	3	No	N/A	Negative	Negative
SUBID224	Male	2007	01	Nasal Wash/Nasopharyngeal Swab	2	3	No	N/A	Negative	Negative
SUBID224	Male	2007	01	Serum	2	3	No	N/A	Negative	Negative
SUBID225	Male	2009	01	Nasal Wash/Nasopharyngeal Swab	1	7	No	N/A	Negative	Negative
SUBID225	Male	2009	01	Nasal Wash/Nasopharyngeal Swab	1	7	No	N/A	Negative	Negative
SUBID225	Male	2009	01	Serum	1	7	No	N/A	Negative	Negative
SUBID226	Female	2004	01	Cryopreserved PBMC	1	3	No	N/A	Negative	Negative
SUBID226	Female	2004	01	Nasal Wash/Nasopharyngeal Swab	1	3	No	N/A	Negative	Negative
SUBID226	Female	2004	01	Nasal Wash/Nasopharyngeal Swab	1	3	No	N/A	Negative	Negative
SUBID226	Female	2004	01	Serum	2	3	No	N/A	Negative	Negative
SUBID227	Male	2008	01	Nasal Wash/Nasopharyngeal Swab	1	9	No	N/A	Negative	Negative
SUBID227	Male	2008	01	Nasal Wash/Nasopharyngeal Swab	1	9	No	N/A	Negative	Negative
SUBID227	Male	2008	01	Serum	3	9	No	N/A	Negative	Negative
SUBID228	Female	2005	01	Nasal Wash/Nasopharyngeal Swab	1	6	No	N/A	Negative	Negative
SUBID228	Female	2005	01	Nasal Wash/Nasopharyngeal Swab	1	6	No	N/A	Negative	Negative
SUBID228	Female	2005	01	Serum	2	6	No	N/A	Negative	Negative
SUBID229	Male	2008	01	Nasal Wash/Nasopharyngeal Swab	1	4	No	N/A	Negative	Negative
SUBID229	Male	2008	01	Nasal Wash/Nasopharyngeal Swab	1	4	No	N/A	Negative	Negative
SUBID229	Male	2008	01	Serum	1	4	No	N/A	Negative	Negative
SUBID230	Female	2008	01	Nasal Wash/Nasopharyngeal Swab	1	3	No	N/A	Negative	Negative
SUBID230	Female	2008	01	Nasal Wash/Nasopharyngeal Swab	1	3	No	N/A	Negative	Negative
SUBID230	Female	2008	01	Serum	3	3	No	N/A	Negative	Negative
SUBID231	Male	2009	01	Nasal Wash/Nasopharyngeal Swab	1	7	No	N/A	Negative	Negative
SUBID231	Male	2009	01	Nasal Wash/Nasopharyngeal Swab	1	7	No	N/A	Negative	Negative
SUBID231	Male	2009	01	Serum	4	7	No	N/A	Negative	Negative
SUBID232	Male	2009	01	Nasal Wash/Nasopharyngeal Swab	1	3	No	N/A	Negative	Negative
SUBID232	Male	2009	01	Nasal Wash/Nasopharyngeal Swab	1	3	No	N/A	Negative	Negative
SUBID232	Male	2009	01	Serum	2	3	No	N/A	Negative	Negative
SUBID233	Female	2009	01	Nasal Wash/Nasopharyngeal Swab	1	5	No	N/A	Negative	Negative
SUBID233	Female	2009	01	Nasal Wash/Nasopharyngeal Swab	1	5	No	N/A	Negative	Negative
SUBID233	Female	2009	01	Serum	2	5	No	N/A	Negative	Negative
SUBID234	Male	2009	01	Nasal Wash/Nasopharyngeal Swab	1	3	No	N/A	Negative	Negative
SUBID234	Male	2009	01	Nasal Wash/Nasopharyngeal Swab	1	3	No	N/A	Negative	Negative
SUBID234	Male	2009	01	Serum	3	3	No	N/A	Negative	Negative
SUBID235	Male	1994	01	Cryopreserved PBMC	1	3	No	N/A	Negative	Negative
SUBID235	Male	1994	01	Nasal Wash/Nasopharyngeal Swab	1	3	No	N/A	Negative	Negative
SUBID235	Male	1994	01	Nasal Wash/Nasopharyngeal Swab	1	3	No	N/A	Negative	Negative
SUBID235	Male	1994	01	Serum	3	3	No	N/A	Negative	Negative
SUBID236	Male	2009	01	Nasal Wash/Nasopharyngeal Swab	1	3	No	N/A	Negative	Negative
SUBID236	Male	2009	01	Nasal Wash/Nasopharyngeal Swab	1	3	No	N/A	Negative	Negative
SUBID236	Male	2009	01	Serum	3	3	No	N/A	Negative	Negative
SUBID237	Male	2007	01	Nasal Wash/Nasopharyngeal Swab	1	5	No	N/A	Negative	Negative
SUBID237	Male	2007	01	Nasal Wash/Nasopharyngeal Swab	1	5	No	N/A	Negative	Negative
SUBID237	Male	2007	01	Serum	2	5	No	N/A	Negative	Negative
SUBID238	Male	2008	01	Nasal Wash/Nasopharyngeal Swab	1	6	No	N/A	Negative	Negative
SUBID238	Male	2008	01	Nasal Wash/Nasopharyngeal Swab	1	6	No	N/A	Negative	Negative
SUBID238	Male	2008	01	Serum	3	6	No	N/A	Negative	Negative
SUBID239	Male	2007	01	Nasal Wash/Nasopharyngeal Swab	1	4	No	N/A	Negative	Negative
SUBID239	Male	2007	01	Nasal Wash/Nasopharyngeal Swab	1	4	No	N/A	Negative	Negative
SUBID239	Male	2007	01	Serum	3	4	No	N/A	Negative	Negative
SUBID240	Female	1997	01	Cryopreserved PBMC	1	7	No	N/A	Negative	Negative
SUBID240	Female	1997	01	Nasal Wash/Nasopharyngeal Swab	1	7	No	N/A	Negative	Negative
SUBID240	Female	1997	01	Nasal Wash/Nasopharyngeal Swab	1	7	No	N/A	Negative	Negative
SUBID240	Female	1997	01	Serum	3	7	No	N/A	Negative	Negative
SUBID241	Female	1999	01	Cryopreserved PBMC	1	4	No	N/A	Negative	Negative
SUBID241	Female	1999	01	Nasal Wash/Nasopharyngeal Swab	2	4	No	N/A	Negative	Negative
SUBID241	Female	1999	01	Serum	2	4	No	N/A	Negative	Negative
SUBID242	Female	2009	01	Nasal Wash/Nasopharyngeal Swab	1	3	No	N/A	Negative	Negative
SUBID242	Female	2009	01	Nasal Wash/Nasopharyngeal Swab	1	3	No	N/A	Negative	Negative
SUBID242	Female	2009	01	Serum	4	3	No	N/A	Negative	Negative
SUBID243	Male	2002	01	Cryopreserved PBMC	1	4	No	N/A	Negative	Negative
SUBID243	Male	2002	01	Nasal Wash/Nasopharyngeal Swab	1	4	No	N/A	Negative	Negative
SUBID243	Male	2002	01	Nasal Wash/Nasopharyngeal Swab	1	4	No	N/A	Negative	Negative
SUBID243	Male	2002	01	Serum	3	4	No	N/A	Negative	Negative
SUBID244	Male	2008	01	Nasal Wash/Nasopharyngeal Swab	1	5	Yes	No	Positive	Negative
SUBID244	Male	2008	01	Nasal Wash/Nasopharyngeal Swab	1	5	Yes	No	Positive	Negative
SUBID244	Male	2008	02	Nasal Wash/Nasopharyngeal Swab	2	10	Yes	No	Negative	Negative
SUBID244	Male	2008	01	Serum	1	5	Yes	No	Positive	Negative
SUBID245	Male	2009	01	Nasal Wash/Nasopharyngeal Swab	2	9	Yes	No	Positive	Negative
SUBID245	Male	2009	02	Nasal Wash/Nasopharyngeal Swab	2	14	Yes	No	Negative	Negative
SUBID245	Male	2009	01	Serum	3	9	Yes	No	Positive	Negative
SUBID245	Male	2009	04	Serum	3	27	Yes	No	Not Done	Not Done
SUBID246	Female	1995	01	Cryopreserved PBMC	1	3	Yes	No	Positive	Negative
SUBID246	Female	1995	01	Cryopreserved PBMC	1	3	Yes	No	Positive	Negative
SUBID246	Female	1995	04	Cryopreserved PBMC	3	28	Yes	No	Not Done	Not Done
SUBID246	Female	1995	01	Nasal Wash/Nasopharyngeal Swab	2	3	Yes	No	Positive	Negative
SUBID246	Female	1995	02	Nasal Wash/Nasopharyngeal Swab	2	8	Yes	No	Negative	Negative
SUBID246	Female	1995	01	Serum	4	3	Yes	No	Positive	Negative
SUBID246	Female	1995	04	Serum	3	28	Yes	No	Not Done	Not Done
SUBID247	Male	2009	01	Nasal Wash/Nasopharyngeal Swab	2	3	Yes	No	Positive	Negative
SUBID247	Male	2009	02	Nasal Wash/Nasopharyngeal Swab	2	7	Yes	No	Negative	Negative
SUBID247	Male	2009	01	Serum	3	3	Yes	No	Positive	Negative
SUBID247	Male	2009	04	Serum	5	30	Yes	No	Not Done	Not Done
SUBID247	Male	2009	02	Stool Sample	1	7	Yes	No	Negative	Negative
SUBID247	Male	2009	02	Stool Sample	1	7	Yes	No	Negative	Negative
SUBID248	Female	2008	01	Nasal Wash/Nasopharyngeal Swab	1	4	No	N/A	Negative	Negative
SUBID248	Female	2008	01	Nasal Wash/Nasopharyngeal Swab	1	4	No	N/A	Negative	Negative
SUBID248	Female	2008	01	Serum	2	4	No	N/A	Negative	Negative
SUBID249	Male	2008	01	Nasal Wash/Nasopharyngeal Swab	2	3	No	N/A	Negative	Negative
SUBID249	Male	2008	01	Serum	3	3	No	N/A	Negative	Negative
SUBID250	Male	2006	01	Nasal Wash/Nasopharyngeal Swab	1	5	Yes	No	Positive	Positive
SUBID250	Male	2006	01	Nasal Wash/Nasopharyngeal Swab	1	5	Yes	No	Positive	Positive
SUBID250	Male	2006	01	Serum	2	5	Yes	No	Positive	Positive
SUBID251	Male	2008	01	Nasal Wash/Nasopharyngeal Swab	2	3	No	N/A	Negative	Negative
SUBID251	Male	2008	01	Serum	2	3	No	N/A	Negative	Negative
SUBID252	Male	2006	01	Nasal Wash/Nasopharyngeal Swab	2	2	No	N/A	Negative	Negative
SUBID252	Male	2006	01	Serum	1	2	No	N/A	Negative	Negative
SUBID253	Female	2008	01	Nasal Wash/Nasopharyngeal Swab	2	3	No	N/A	Negative	Negative
SUBID253	Female	2008	01	Serum	1	3	No	N/A	Negative	Negative
SUBID254	Male	2008	01	Nasal Wash/Nasopharyngeal Swab	2	3	No	N/A	Negative	Negative
SUBID254	Male	2008	01	Serum	3	3	No	N/A	Negative	Negative
SUBID255	Female	2009	01	Nasal Wash/Nasopharyngeal Swab	2	2	No	N/A	Negative	Negative
SUBID255	Female	2009	01	Serum	4	2	No	N/A	Negative	Negative
SUBID256	Male	2008	01	Nasal Wash/Nasopharyngeal Swab	2	4	No	N/A	Negative	Negative
SUBID256	Male	2008	01	Serum	3	4	No	N/A	Negative	Negative
SUBID257	Male	2008	01	Nasal Wash/Nasopharyngeal Swab	2	1	No	N/A	Negative	Negative
SUBID257	Male	2008	01	Serum	2	1	No	N/A	Negative	Negative
SUBID258	Female	2009	01	Nasal Wash/Nasopharyngeal Swab	2	4	No	N/A	Negative	Negative
SUBID258	Female	2009	01	Serum	3	4	No	N/A	Negative	Negative
SUBID259	Female	2002	01	Cryopreserved PBMC	2	4	No	N/A	Negative	Negative
SUBID259	Female	2002	01	Nasal Wash/Nasopharyngeal Swab	2	4	No	N/A	Negative	Negative
SUBID259	Female	2002	01	Serum	2	4	No	N/A	Negative	Negative
SUBID260	Female	2002	01	Cryopreserved PBMC	1	2	No	N/A	Negative	Negative
SUBID260	Female	2002	01	Nasal Wash/Nasopharyngeal Swab	2	2	No	N/A	Negative	Negative
SUBID260	Female	2002	01	Serum	3	2	No	N/A	Negative	Negative
SUBID261	Male	1997	01	Cryopreserved PBMC	1	2	No	N/A	Negative	Negative
SUBID261	Male	1997	01	Nasal Wash/Nasopharyngeal Swab	2	2	No	N/A	Negative	Negative
SUBID261	Male	1997	01	Serum	2	2	No	N/A	Negative	Negative
SUBID262	Female	2008	01	Nasal Wash/Nasopharyngeal Swab	2	5	No	N/A	Negative	Negative
SUBID262	Female	2008	01	Serum	2	5	No	N/A	Negative	Negative
SUBID263	Female	2006	01	Nasal Wash/Nasopharyngeal Swab	2	6	No	N/A	Negative	Negative
SUBID263	Female	2006	01	Serum	3	6	No	N/A	Negative	Negative
SUBID264	Male	2009	01	Nasal Wash/Nasopharyngeal Swab	2	4	No	N/A	Negative	Negative
SUBID264	Male	2009	01	Serum	2	4	No	N/A	Negative	Negative
SUBID265	Female	1998	01	Cryopreserved PBMC	2	5	No	N/A	Negative	Negative
SUBID265	Female	1998	01	Nasal Wash/Nasopharyngeal Swab	2	5	No	N/A	Negative	Negative
SUBID265	Female	1998	01	Serum	3	5	No	N/A	Negative	Negative
SUBID266	Male	2008	01	Nasal Wash/Nasopharyngeal Swab	2	5	No	N/A	Negative	Negative
SUBID266	Male	2008	01	Serum	2	5	No	N/A	Negative	Negative
SUBID267	Female	2009	01	Nasal Wash/Nasopharyngeal Swab	2	9	No	N/A	Negative	Negative
SUBID267	Female	2009	01	Serum	2	9	No	N/A	Negative	Negative
SUBID268	Male	2005	01	Nasal Wash/Nasopharyngeal Swab	2	6	No	N/A	Negative	Negative
SUBID268	Male	2005	01	Serum	2	6	No	N/A	Negative	Negative
SUBID269	Female	2008	01	Nasal Wash/Nasopharyngeal Swab	2	6	No	N/A	Negative	Negative
SUBID269	Female	2008	01	Serum	5	6	No	N/A	Negative	Negative
SUBID270	Male	2009	01	Nasal Wash/Nasopharyngeal Swab	2	4	No	N/A	Negative	Negative
SUBID270	Male	2009	01	Serum	3	4	No	N/A	Negative	Negative
SUBID271	Male	2009	01	Nasal Wash/Nasopharyngeal Swab	2	5	No	N/A	Negative	Negative
SUBID271	Male	2009	01	Serum	2	5	No	N/A	Negative	Negative
